# Supplementary material for: DNA methylation changes in ovarian cancer are cumulative with disease progression and identify tumor stage
Source: BMC Med Genomics. 2008 Sep 30;1:47. doi: 10.1186/1755-8794-1-47 (PMC2566571; doi:10.1186/1755-8794-1-47)
Supplement: Additional file 2 — Table listing all samples with their stage, histopathology, and grade. [file 1755-8794-1-47-S2.csv]

Sample ID	Stage	Histopathology	Grade
88	I	Papillary Serous Adenocarcinoma	2
89	I	Papillary Serous Adenocarcinoma	3
90	I	Papillary Serous Adenocarcinoma	2
91	I	Endometrioid Adenocarcinoma	1
92	I	Endometrioid Adenocarcinoma	1
93	I	Papillary Serous Adenocarcinoma	NA
94	I	Endometrioid Adenocarcinoma	3
95	I	Mucinous Adenocarcinoma	2
96	I	Endometrioid Adenocarcinoma	2
97	I	Mucinous Adenocarcinoma	2
98	I	Mucinous Adenocarcinoma	1
99	I	Papillary Serous Adenocarcinoma	3
100	I	Endometrioid Adenocarcinoma	2
101	I	Papillary Serous Adenocarcinoma	3
102	I	Mucinous Adenocarcinoma	2
103	I	Endometrioid Adenocarcinoma	1
104	I	Mucinous Adenocarcinoma	1
105	I	Papillary Serous Adenocarcinoma	1
106	IV	Mucinous Adenocarcinoma	3
107	IV	Mucinous Adenocarcinoma	2
108	IV	Papillary Serous Adenocarcinoma	3
109	IV	Papillary Serous Adenocarcinoma	2
110	IV	Papillary Serous Adenocarcinoma	3
111	IV	Papillary Serous Adenocarcinoma	3
112	IV	Endometrioid Adenocarcinoma	3
113	IV	Papillary Serous Adenocarcinoma	3
114	IV	Papillary Serous Adenocarcinoma	2
115	IV	Endometrioid Adenocarcinoma	3
116	IV	Papillary Serous Adenocarcinoma	3
117	IV	Papillary Serous Adenocarcinoma	3
118	IV	Papillary Serous Adenocarcinoma	3
119	IV	Papillary Serous Adenocarcinoma	3
120	IV	Papillary Serous Adenocarcinoma	3
121	IV	Papillary Serous Adenocarcinoma	2
122	II	Papillary Serous Adenocarcinoma	NA
123	II	Papillary Serous Adenocarcinoma	1
124	II	Mucinous Adenocarcinoma	1
125	II	Papillary Serous Adenocarcinoma	2
126	II	Endometrioid Adenocarcinoma	2
127	II	Mucinous Adenocarcinoma	2
128	II	Papillary Serous Adenocarcinoma	2
129	II	Immature Teratoma	3
130	II	Mucinous Adenocarcinoma	2
131	II	Endometrioid Adenocarcinoma	1
132	II	Mucinous Adenocarcinoma	2
133	II	Endometrioid Adenocarcinoma	1
134	II	Endometrioid Adenocarcinoma	2
135	II	Papillary Serous Adenocarcinoma	3
136	II	Endometrioid Adenocarcinoma	1
137	II	Endometrioid Adenocarcinoma	3
1	III	Papillary Serous Adenocarcinoma	2
2	III	Papillary Serous Adenocarcinoma	2
3	III	Papillary Serous Adenocarcinoma	2
4	III	Papillary Serous Adenocarcinoma	2
5	III	Endometrioid Adenocarcinoma	2
6	III	Papillary Serous Adenocarcinoma	3
7	III	Papillary Serous Adenocarcinoma	3
8	III	Endometrioid Adenocarcinoma	3
9	III	Papillary Serous Adenocarcinoma	3
10	III	Papillary Serous Adenocarcinoma	2
11	III	Papillary Serous Adenocarcinoma	3
12	III	Mucinous Adenocarcinoma	3
13	III	Papillary Serous Adenocarcinoma	3
14	III	Papillary Serous Adenocarcinoma	3
15	III	Papillary Serous Adenocarcinoma	NA
16	III	Papillary Serous Adenocarcinoma	2
17	III	Papillary Serous Adenocarcinoma	3
18	III	Endometrioid Adenocarcinoma	2
19	III	Papillary Serous Adenocarcinoma	2
20	III	Papillary Serous Adenocarcinoma	2
21	III	Endometrioid Adenocarcinoma	2
22	III	Papillary Serous Adenocarcinoma	3
23	III	Papillary Serous Adenocarcinoma	3
24	III	Papillary Serous Adenocarcinoma	3
25	III	Papillary Serous Adenocarcinoma	3
26	III	Papillary Serous Adenocarcinoma	3
27	III	Papillary Serous Adenocarcinoma	3
28	III	Papillary Serous Adenocarcinoma	3
29	III	Papillary Serous Adenocarcinoma	3
30	III	Endometrioid Adenocarcinoma	3
31	III	Papillary Serous Adenocarcinoma	2
32	III	Mucinous Adenocarcinoma	1
33	III	Papillary Serous Adenocarcinoma	3
34	III	Papillary Serous Adenocarcinoma	3
35	III	Papillary Serous Adenocarcinoma	3
36	III	Papillary Serous Adenocarcinoma	3
37	III	Papillary Serous Adenocarcinoma	3
38	III	Papillary Serous Adenocarcinoma	3
39	III	Endometrioid Adenocarcinoma	3
40	III	Mucinous Adenocarcinoma	3
41	III	Endometrioid Adenocarcinoma	3
42	III	Papillary Serous Adenocarcinoma	1
43	III	Papillary Serous Adenocarcinoma	2
44	III	Endometrioid Adenocarcinoma	2
45	III	Papillary Serous Adenocarcinoma	2
46	III	Papillary Serous Adenocarcinoma	3
47	III	Endometrioid Adenocarcinoma	2
48	III	Endometrioid Adenocarcinoma	2
49	III	Papillary Serous Adenocarcinoma	2
50	III	Mucinous Adenocarcinoma	1
51	III	Papillary Serous Adenocarcinoma	3
52	III	Papillary Serous Adenocarcinoma	2
53	III	Papillary Serous Adenocarcinoma	3
54	III	Mucinous Adenocarcinoma	3
55	Norm	Normal	Benign
56	Norm	Normal	Benign
57	Norm	Normal	Benign
58	Norm	Normal	Benign
59	Norm	Normal	Benign
60	Norm	Normal	Benign
61	Norm	Normal	Benign
62	Norm	Normal	Benign
63	Norm	Normal	Benign
64	Norm	Normal	Benign
65	LMP	Low Malignant Potential	Benign
66	LMP	Low Malignant Potential	1
67	LMP	Low Malignant Potential	Benign
68	LMP	Low Malignant Potential	Benign
69	LMP	Low Malignant Potential	1
70	LMP	Low Malignant Potential	Benign
71	LMP	Low Malignant Potential	1
72	LMP	Low Malignant Potential	Benign
73	LMP	Low Malignant Potential	1
74	LMP	Low Malignant Potential	1
75	LMP	Low Malignant Potential	1
76	LMP	Low Malignant Potential	Benign
77	LMP	Low Malignant Potential	Benign
78	LMP	Low Malignant Potential	Benign
79	LMP	Low Malignant Potential	1
80	LMP	Low Malignant Potential	Benign
81	LMP	Low Malignant Potential	1
82	LMP	Low Malignant Potential	1
83	LMP	Low Malignant Potential	1
84	LMP	Low Malignant Potential	Benign
85	LMP	Low Malignant Potential	2
86	LMP	Low Malignant Potential	1
87	LMP	Low Malignant Potential	Benign
