# Supplementary material for: DNA methylation changes in ovarian cancer are cumulative with disease progression and identify tumor stage
Source: BMC Med Genomics. 2008 Sep 30;1:47. doi: 10.1186/1755-8794-1-47 (PMC2566571; doi:10.1186/1755-8794-1-47)
Supplement: Additional file 3 — The 659 CpG-rich clones significant (p < 0.01, 1.5-fold change) methylation differences between any stage. All data normalized to the median of the 10 normal ovarian tissue samples. Average methylation for each stage is shown. Clones associated with a gene (rank 1–4) have the gene's accession number listed. [file 1755-8794-1-47-S3.csv]

1-WAY ANOVA and 1.5 fold change to any stage - 659 sequences
all data normalized to the median of the 10 normal ovarian tissue samples
Stage ()*	Normal	LMP	I	II	III	IV
Systematic	Normalized	Normalized	Normalized	Normalized	Normalized	Normalized	associated Refseq ID
BF.7.A1	1.0187943	0.9580017	0.5582882	0.684353	0.3027232	0.15825203
BF.15.B3	1.0396549	0.98852855	0.5250722	0.5648093	0.26092046	0.19578141
BF.21.B1	0.85113126	0.8715446	0.446928	0.5330935	0.20277348	0.19346757	BF926328
BF.44.B7	1.0111225	1.0594039	0.6660367	0.72825354	0.25802258	0.2355437
BF.20.H7	1.0067044	0.8659275	0.4845229	0.6332682	0.36730552	0.27230993
BF.44.F11	0.86211437	0.7764909	0.6034921	0.6510298	0.24775718	0.24630497
BF.44.D3	0.92287976	0.7734776	0.65936404	0.66369617	0.27202675	0.26602215	NM_005522
BF.17.A9	1.0125558	0.88979596	0.48329455	0.5638599	0.34349772	0.3087338	NM_004745
SC.13.A1	0.9678689	0.9287737	0.46424127	0.72266746	0.3996702	0.29595837	NM_004114
BF.7.C12	0.9975735	0.8012362	0.44428048	0.55417424	0.3367205	0.31253523
BF.21.G9	0.9826893	0.79528433	0.40813875	0.6602794	0.34041426	0.3111891
BF.46.E5	1.0445615	1.0665576	0.5337911	0.8667687	0.42253342	0.35406783
BF.29.E12	1.0482498	0.86531425	0.42402664	0.5921371	0.35975096	0.36438194
BF.42.G12	0.8827219	0.63527244	0.42873523	0.5650659	0.2937997	0.30786234
SC.13.E1	0.9921565	0.7927018	0.42038226	0.71515554	0.37403244	0.3460879
BF.6.B3	1.0641953	0.85627985	0.5064787	0.6061524	0.377048	0.37127134
BF.6.E1	0.9293976	0.92530864	0.46117908	0.56810737	0.41233903	0.3348269
SC.2.G12	1.107357	0.9193083	0.47360042	0.6377281	0.40127057	0.40798366	NM_014497
BF.11.A6	1.0462495	0.8583661	0.5721649	0.7700985	0.40979028	0.40402353
SC.15.D1	0.9365653	0.928467	0.48562443	0.66201395	0.337607	0.3649131
BF.24.F8	1.1800228	0.81507933	0.53347087	0.6319499	0.5007263	0.4694451	NM_020235
BF.17.G4	0.92291325	0.80249405	0.46962085	0.653931	0.39214426	0.37305838
BF.34.G3	0.9881523	0.87795	0.43920407	0.7837821	0.3838619	0.40051177
BF.1.C3	1.0884434	1.030526	0.49205634	0.8725513	0.46376875	0.4485681
BF.3.A7	1.0172318	0.9126315	0.51160777	0.7112862	0.4184901	0.41958216
BF.35.G3	1.0618767	0.9032598	0.5624354	0.7488384	0.44969714	0.43808824
BF.33.A2	1.0332247	0.96382153	0.49981946	0.88898724	0.45729145	0.43306106
BF.11.A10	0.96650034	0.90445185	0.49476627	0.68020594	0.42229202	0.4154957
BF.43.A5	0.95849454	0.85364395	0.48770958	0.6548187	0.41545665	0.4133253
BF.26.C10	1.0368292	0.82936037	0.48817864	0.77882165	0.46173128	0.4511967
BF.20.H5	0.97417235	0.8569445	0.6105416	0.7334324	0.55316806	0.42440027
BF.7.B4	1.1065	0.91064537	0.56025684	0.79190123	0.46286005	0.48913524
BF.21.B8	1.0144515	0.9097241	0.50183463	0.72676617	0.46995747	0.45126292
BF.16.H9	0.98932374	1.0157138	0.8815223	0.8002819	0.46719807	0.44026437	AL833549
BF.42.H1	0.9639956	0.79994875	0.49823555	0.6427895	0.43634164	0.43039978
BF.46.D3	0.9223336	0.7381391	0.47949454	0.6175633	0.40499738	0.41612747
BF.21.A1	0.988849	0.9658011	0.7435706	0.6924318	0.5775075	0.4474192
BF.15.D6	0.6971589	0.9106632	0.40546453	0.7458313	0.31693196	0.315468
BF.21.C10	0.9733436	0.8721267	0.5579758	0.71628714	0.47530162	0.4433501
SC.9.C12	0.90759695	0.7548057	0.48659432	0.60802644	0.43396515	0.41447794
SC.11.H2	1.0737816	0.95781505	0.5791261	0.7831818	0.48889634	0.49193737	NM_024745
SC.15.C12	0.90111786	0.7609564	0.49766967	0.6187922	0.40208483	0.4138385	NM_152410
BF.37.A9	0.9826943	0.86172485	0.59166515	0.848127	0.50797147	0.45220152
BF.24.F3	1.0337645	0.91266435	0.55580777	0.72503054	0.4904883	0.47835863
BF.51.C9	0.98797023	0.95047385	0.60833293	0.78256124	0.5042879	0.45741582
SC.15.C11	0.937387	0.75968236	0.5382281	0.6396035	0.40234894	0.43570936
BF.10.F1	1.0016357	0.90058166	0.5214678	0.7106553	0.48330444	0.47098944
BF.39.C1	1.0270765	0.8694096	0.5758715	0.7642962	0.5142532	0.4851636
BF.6.C11	1.0226766	0.9147447	0.55117244	0.72361624	0.5097451	0.48455355	NM_024051
BF.2.B2	1.051432	0.94969445	0.5533955	0.74973035	0.46925962	0.49905613
BF.13.C2	1.092962	0.9676249	0.57829523	0.7927274	0.5063417	0.5189224
BF.44.E1	1.127525	1.0026606	0.65557045	0.87378675	0.5423809	0.536268
BF.38.C2	1.0407863	0.958208	0.5690885	0.7617993	0.4872142	0.49628395
BF.26.B12	0.97679895	0.93528426	0.54060155	0.7810783	0.4752295	0.4658463
BF.11.G8	1.0136694	0.8959392	0.5611731	0.6737439	0.4726451	0.484767
BF.42.E10	0.9700845	0.8043278	0.51764727	0.6323428	0.46597463	0.46404985
SC.3.G12	1.0473663	0.97835475	0.6311002	0.8027594	0.5451253	0.504594	NM_005738
BF.54.E3	1.0526284	0.74713385	0.5759506	0.69680506	0.530794	0.511041
BF.36.F5	1.0518614	0.8766875	0.5798018	0.77074647	0.5034965	0.5113179
BF.3.A4	0.9998342	0.90176326	0.53565955	0.71826184	0.4681495	0.48720998
SC.13.H2	1.050856	0.9534725	0.56960285	0.7792508	0.509253	0.51272374
BF.9.B9	1.0053413	0.8291723	0.52565324	0.6463488	0.47491807	0.4907037
BF.51.E8	0.95137316	0.78175807	0.54600716	0.6404179	0.45955876	0.46565336
BF.38.A10	1.0200427	0.9312474	0.56961036	0.7428072	0.5019078	0.5009014
BF.43.G9	1.031478	0.6853545	0.5044659	0.69836026	0.478174	0.50761986
BF.15.E6	1.1182973	1.0889739	0.6172036	1.0162979	0.5641973	0.5535255
SC.9.H2	1.065799	0.9807467	0.5997674	0.8137774	0.50068223	0.5278568
BF.22.A9	1.0379437	0.97230434	0.6436605	0.744929	0.51713514	0.51414365
BF.15.D5	1.078988	1.1705344	0.87827665	1.0469418	0.6593529	0.53895724	NM_014795
BF.1.E5	1.0279782	0.9852033	0.639155	0.76394707	0.51905656	0.515947
BF.44.C11	0.9640511	1.0647287	0.55590636	0.69945616	0.5128592	0.48528793
SC.3.F1	0.9366081	0.7924136	0.45921367	0.6506597	0.41598696	0.47167766
BF.52.G12	0.99443084	0.9022074	0.53314507	0.76534694	0.5025603	0.50147086
BF.11.E11	0.99265254	0.90045905	0.6007393	0.7601534	0.5221266	0.50079566
BF.38.A9	0.9666844	0.80043656	0.56356215	0.69616824	0.51853555	0.4883668
BF.33.H5	1.0066248	0.953762	0.54950756	0.7446899	0.5092776	0.5117034
BF.48.G2	0.9384835	0.8433377	0.50981116	0.6833564	0.4592337	0.48074773
BF.23.G6	0.94833624	0.8547209	0.53900754	0.69506913	0.4768967	0.48654637
BF.48.H7	1.0341358	0.9285099	0.5367869	0.7575579	0.49522236	0.5311716
BF.16.G6	1.0517732	1.1668421	0.9001043	0.8423233	0.8000355	0.54069096	NM_013335
BF.54.A4	0.9880916	0.8966402	0.5772903	0.7705811	0.50511014	0.5085967
BF.21.H9	0.9286158	0.8203489	0.48331112	0.78410167	0.5177809	0.4780071
BF.35.F8	1.0044369	1.0903323	0.5547145	0.69017535	0.53922117	0.5175108
BF.14.C10	0.9926643	0.86248857	0.5927579	0.71037376	0.5281347	0.51147157
BF.4.B12	0.9543953	0.77489376	0.53590274	0.62873304	0.4628165	0.49245614
BF.28.E2	1.0882553	0.7626779	0.5789706	0.74831617	0.5445444	0.5619431
SC.11.G3	1.017188	0.8168507	0.6265164	0.6889013	0.53790563	0.5275845
BF.2.H1	1.0407757	1.0084283	0.5758675	0.76861495	0.5057809	0.54039234
BF.41.G4	1.0170867	0.87834406	0.5483135	0.74624735	0.49231225	0.52817154
BF.16.E6	0.9767618	0.95021796	0.6102023	0.76458454	0.5016646	0.5075901	NM_006621
BF.33.G1	1.0965418	0.88864994	0.6480751	0.8269484	0.5532798	0.570336
BF.22.G7	1.0121422	0.9852954	0.6153566	0.97515774	0.5812056	0.5265963
BF.36.F11	0.9909898	0.89019465	0.58192754	0.70838463	0.5287275	0.5168899
SC.3.A7	0.9565282	0.9359888	0.56760216	0.7848333	0.505325	0.5008894
BF.18.B5	1.0260394	0.9183224	0.5847719	0.7595616	0.5161748	0.5372977
BF.38.E5	0.9787721	0.6586336	0.55352324	1.0770876	0.5306973	0.5135508
BF.42.F12	0.9743328	0.7914202	0.6748717	0.7112165	0.49077412	0.5118666
BF.3.A5	1.0106082	0.8706135	0.5785477	0.700595	0.51777005	0.5316268
BF.23.E4	1.0436081	0.9021132	0.60208917	0.78659654	0.5299914	0.5498815
BF.12.G12	0.9766009	0.8978826	0.5954119	0.77632046	0.5339197	0.51570684
BF.55.E1	0.92159456	0.871285	0.47224948	0.65801585	0.46336752	0.48832333	NM_031211
BF.7.F10	1.042484	1.0110914	0.6118206	0.792174	0.54477024	0.55301106
BF.16.F4	0.9867584	0.9290335	0.5756188	0.751979	0.49793223	0.5241863
SC.3.C9	1.0496532	0.8387184	0.6218781	0.83578146	0.57835287	0.55775964
BF.1.B10	0.94899595	0.8801758	0.4717487	0.67317605	0.45079437	0.5045746
SC.2.E5	0.98620903	0.8311118	0.6657035	0.64963484	0.6393808	0.5262531	NM_032043
BF.10.G11	1.0155569	0.9200317	0.6491667	0.8397673	0.57823163	0.5437773
BF.6.H6	0.8716095	1.0109363	0.49301273	0.708549	0.48467994	0.46673304
BF.51.F12	0.9239893	0.95491123	0.47892463	0.7012413	0.46209106	0.4956752
BF.55.B7	0.9788628	0.90760267	0.59532714	0.80262387	0.54635614	0.52608156
BF.34.A6	0.966237	0.9064838	0.54663646	0.698388	0.49497733	0.52000624
BF.48.C9	1.0386552	0.84676033	0.59837776	0.734931	0.60898095	0.5600104
BF.6.A8	1.0119772	0.68158746	0.50139844	0.64214885	0.58602214	0.5458633	NM_007294
BF.47.H2	0.9794052	0.8425468	0.5128919	0.66549873	0.4792308	0.5290419
BF.18.H1	0.8780515	0.8021041	0.44870818	0.9482706	0.47870877	0.47436997
BF.43.D1	0.93299115	0.80005634	0.5375067	0.6430983	0.49446207	0.50481004
BF.51.A3	0.9667752	0.9486711	0.5878935	0.80542344	0.53405243	0.5231033
BF.16.D1	0.96188885	0.84417623	0.7747141	0.8221786	0.57185245	0.5219516	NM_152644
BF.3.E2	1.0283327	0.68828565	0.6268314	0.73013264	0.5801933	0.5606999
BF.40.C4	0.98821515	0.94073457	0.59366626	0.73456705	0.54431915	0.5391023
BF.30.A12	0.9799179	0.8174323	0.5003202	0.7469728	0.47220498	0.5351548
SC.3.G8	0.9020759	0.8461546	0.53396714	0.70969397	0.48844156	0.49331543
BF.16.G4	0.90773606	0.9182198	0.5037205	0.72038996	0.43390968	0.49777016
SC.10.G3	0.9531813	0.74822164	0.6041226	0.6529909	0.51106304	0.52290446
BF.35.C1	1.0279043	0.95789236	0.6546635	0.8467514	0.5572135	0.5640054
SC.3.E2	1.051631	0.9953054	0.5972126	0.71288055	0.6030692	0.5773912
BF.51.G8	1.0163242	0.91522115	0.71849275	0.79956794	0.63738316	0.5584031	AL713736
BF.17.G9	1.0179278	0.9445269	0.6030431	0.76742303	0.58905995	0.5601097
SC.7.E4	0.9676227	1.0011984	0.68183076	0.87044483	0.6366527	0.532739	NM_133445
BF.47.B5	1.0360203	0.9734466	0.5955078	0.7933651	0.5596336	0.57056487
BF.31.F11	1.012854	0.9330884	0.59696597	0.7607821	0.5234728	0.5591906
SC.2.A7	0.9224978	0.79905164	0.5455168	0.7203782	0.5070911	0.5093597	NM_020781
BF.44.F5	1.120055	1.0380493	1.0887938	0.9162982	0.74303603	0.61980253	AB040883
BF.41.A10	1.1121534	0.9478189	0.6671822	0.7776574	0.5890617	0.61553663
BF.16.H1	0.96294534	1.0429764	0.7796279	0.82227993	0.6299296	0.53298616
BF.2.G7	0.9843035	0.83308715	0.5921536	0.6520394	0.4946836	0.5461363
BF.13.A2	0.98205	0.9234658	0.6365177	0.7445518	0.56534225	0.5450031
BF.26.B10	1.0981559	0.73628044	0.6371875	0.7756825	0.66624576	0.61036646
BF.10.F6	0.9105653	0.95015883	0.51787275	0.84290314	0.5237396	0.5069445
BF.10.C9	0.9628394	0.9624064	0.50769895	0.6799439	0.46717036	0.53752303
BF.32.D12	1.0523213	1.0047967	0.66828287	0.7942553	0.5712666	0.58749104
BF.11.B9	1.0220559	0.8649979	0.5995465	0.75635874	0.5782873	0.57134956
BF.6.F12	0.99387705	0.8708464	0.571846	0.77755195	0.5333235	0.5568331	NM_024051
BF.10.C11	1.0172284	0.88032275	0.7548501	0.8252689	0.6351169	0.5729776	NM_004419
BF.39.C11	0.9858326	0.9817122	0.67037064	0.8898525	0.57596874	0.5553445
BF.38.A1	1.0970253	0.9995034	0.75160986	0.93696386	0.6391341	0.6200847
BF.4.H7	1.1108096	0.96424717	0.66289955	0.8218585	0.63874584	0.6282981
BF.16.C12	0.999896	0.8373491	0.57389194	0.6985993	0.5231831	0.5668314
BF.11.E12	1.0324956	0.8601951	0.54975754	0.87114793	0.5938428	0.5868217
BF.18.F1	0.94309926	0.8995619	0.5843814	0.7269455	0.5725733	0.5370449	BC031602
SC.5.D8	1.0293212	0.9204863	0.6079198	0.7497572	0.55091906	0.58640146
BF.30.A8	1.0447	0.83519316	0.5972923	0.7370488	0.5592443	0.5967387
BF.4.D11	1.0889083	0.84975487	0.70736784	0.9580804	0.63488936	0.6226608
SC.11.C12	0.9551767	0.88997716	0.5965269	0.73329014	0.5186675	0.54750717
SC.7.A7	1.0862176	0.8902118	0.7715655	0.9419053	0.71122605	0.62304693	NM_004053
BF.13.A7	0.992247	0.9640619	0.72377115	0.98690903	0.6059525	0.5698712
BF.55.A10	0.99770904	0.94708097	0.6284814	0.7696944	0.61434746	0.57412815
BF.33.A11	1.0267657	0.95997375	0.6585009	0.8377074	0.6197177	0.5913889
BF.48.E7	1.0182507	0.9634804	0.6078567	0.7913913	0.5558142	0.58783704
BF.46.E4	0.9998911	0.8258446	0.49590927	0.8388971	0.5347076	0.57963437
BF.27.E8	1.0059618	0.9087194	0.620444	0.80937886	0.5519573	0.58407104
BF.8.G8	0.996968	0.93450654	0.6197857	0.6914129	0.57510215	0.5808373	NM_003528,NM_003517
BF.22.D9	0.977118	0.9165908	0.58488077	0.74000794	0.5575935	0.56954753
BF.8.G12	0.9717507	0.8588753	0.59280926	0.7447687	0.56528133	0.56693256
BF.38.D9	0.98205006	0.9088636	0.6072713	0.7826999	0.54558045	0.57301056
BF.16.C7	0.9681233	1.0072306	0.6850206	0.7817444	0.4443765	0.5653114
BF.52.F1	0.9811969	0.9408399	0.6221192	0.8474505	0.60299593	0.5731926
BF.34.H9	1.0278621	0.90788716	0.6143459	0.767913	0.58605003	0.6043296
BF.46.G2	1.0269238	0.9115859	0.64034736	0.7856611	0.5717845	0.6046106
BF.56.A6	1.0326507	0.9332472	0.64429027	0.7464149	0.560988	0.60810286
BF.31.A12	1.0904676	0.7285509	0.60670376	0.694642	0.5958337	0.646776
BF.27.A3	1.0333622	0.8429065	0.611403	0.8082818	0.58838695	0.61604685
BF.41.D11	1.107591	1.0086646	0.9335265	1.1029221	0.79904646	0.6627875	AK098269
BF.2.G12	1.0109532	0.9002662	0.61027896	0.76349205	0.50306505	0.6051686	NM_005520
BF.21.B5	1.0339886	0.8853282	0.7513429	0.7976535	0.7363177	0.6205586	BG219891,AL707943
BF.13.H5	1.0210395	0.9934161	0.59046596	0.78427535	0.61019266	0.6130139
SC.3.C11	0.93935335	0.9454887	0.5688017	0.8220283	0.46103495	0.5650241
BF.32.A12	0.9771055	0.870582	0.6478015	0.73717844	0.57069147	0.5890104
BF.43.F12	0.99523413	0.9358977	0.5903933	0.76744235	0.59324515	0.60025156
BF.37.C11	0.94875777	0.8081138	0.60493565	0.6824354	0.56073684	0.57256746
SC.5.C11	0.9374581	0.96617573	0.59748524	0.8442895	0.5556836	0.5659647	NM_032358
SC.7.D3	0.99091625	0.75523484	0.65257984	0.7173236	0.57645965	0.5990551
BF.2.A10	0.95556986	0.8902876	0.63879186	0.78916305	0.5556136	0.57883435
BF.32.G12	0.9555806	0.74480546	0.67673224	0.69391036	0.63491076	0.5793132	NM_000895
BF.54.G6	1.0515033	0.945886	0.69240177	0.8078884	0.6186107	0.63780785
SC.15.D11	0.9873479	0.96383	0.6566877	0.7431815	0.63744426	0.5989632	NM_007207
BF.12.G2	1.0114052	0.95136726	0.6320737	0.7748816	0.56965107	0.6139635
BF.10.F5	0.9819906	0.9183233	0.6202595	0.77195936	0.5662025	0.59744704
BF.16.G12	0.99565536	0.9367598	0.7316581	0.8643518	0.58604795	0.60586476
BF.48.C11	0.92704314	0.93173003	0.5342244	0.7621943	0.5168439	0.56503814	NM_016373
BF.21.B2	0.9704088	0.87703115	0.60203373	0.7596194	0.56161284	0.591607
SC.12.F11	0.9060639	0.8339053	0.57898414	0.7000801	0.5243823	0.5537222
BF.17.C9	1.0220518	0.92395324	0.6631919	0.8389118	0.59129906	0.6252304
BF.32.E2	1.1120985	0.8949675	0.91990745	0.7809129	0.94250846	0.6815776	NM_003651
SC.15.C5	0.97778654	0.9069211	0.70384675	0.8435182	0.6365177	0.6007067	BM705750,AL524892
SC.5.F4	1.0559821	0.7841158	0.6751634	0.79502684	0.65174174	0.6488656
SC.2.E6	0.97073627	0.85993487	0.6751111	0.7903245	0.5957716	0.59690464
SC.15.H12	1.0193421	0.86808985	0.7494582	0.8528551	0.6685811	0.6272048
BF.55.H11	0.9871371	0.94996405	0.6058377	0.73643434	0.61157787	0.6084134
SC.3.C10	0.9188016	0.898519	0.56510174	0.75751865	0.5373884	0.56746334	BC015435
BF.15.C1	1.1173722	0.92377436	0.62694836	0.6842253	0.6118678	0.6910248
SC.5.E2	1.0256867	0.96330917	0.6347337	0.7629929	0.6132613	0.63531137	NM_030915
SC.7.B4	0.99114114	1.0013783	0.582277	0.82392865	0.5658288	0.61480373	NM_003702
BF.5.A6	1.0147178	0.96158236	0.6451949	0.7785007	0.622326	0.62956893
SC.11.D1	0.9102485	0.8929151	0.5528838	0.73554844	0.5610222	0.5687981
BF.1.G6	0.9970223	0.97293556	1.0399193	0.95381016	1.189097	0.6235315	NM_005240
BF.30.A11	1.0063053	0.88289094	0.7067007	0.9561016	0.6978292	0.6299537	BC042063
BF.38.H3	0.9696372	0.9211554	0.69241595	0.8557665	0.6232987	0.6071212	NM_003248
BF.46.E3	0.910064	0.8545166	0.64373285	0.7446695	0.59279543	0.57057214
BF.29.A6	1.0028965	0.9755261	0.8591026	0.8985427	0.82446533	0.62976617	NM_000991
BF.39.A2	0.9712498	0.86242056	0.6276526	0.8499159	0.57303023	0.6109613
BF.42.F9	0.9361143	0.77304107	0.6252309	0.6909119	0.5462355	0.58924156
BF.3.E10	1.0009949	0.93199784	0.6539388	0.83367056	0.5756422	0.6315054
BF.27.B1	0.8434851	0.9436541	0.57754254	0.94615257	0.60176116	0.5322495
BF.12.H2	1.0005596	0.93161476	0.77011865	0.8912494	0.6923539	0.6319037	NM_032836
BF.10.G10	1.0192465	0.968022	0.6966206	0.8438335	0.6392035	0.6444617
BF.49.A5	0.90990233	0.8799991	0.69011754	0.8098752	0.582846	0.57669264
BF.4.C7	1.0033792	0.8670575	0.96664894	0.856621	0.83516437	0.6364247	NM_001533
BF.17.A11	1.1298088	0.9003548	0.6743622	0.79605687	0.6602382	0.71672416
BF.49.C3	0.91938865	0.8774832	0.66421723	0.73625314	0.5778561	0.5837209
BF.56.C8	0.91110367	0.95611644	0.58386916	0.79847336	0.5552112	0.57930374
BF.48.H12	0.95791423	0.9029525	0.555506	0.65437984	0.55551696	0.6091658
BF.32.C3	1.0905983	0.99444544	0.6401214	0.85466236	0.64398634	0.6941202
BF.39.A1	1.0167466	0.96117914	0.6969246	0.94542664	0.6766288	0.64739054
BF.10.G12	0.9802915	0.9865849	0.7568303	0.81556433	0.6586213	0.624731	NM_024700
BF.11.D3	1.1120118	1.0297844	0.7256092	0.9034663	0.7363671	0.70971876
BF.45.H4	1.0249451	0.9684301	0.5405398	0.71385396	0.59646666	0.6542005
BF.14.H1	0.93283427	0.8178716	0.6230319	0.7169938	0.5433945	0.59587646	NM_015446
BF.16.H5	1.0283617	0.96739715	0.66685426	0.8051824	0.55154085	0.65694356
BF.10.G1	0.9132147	0.8912086	0.8203161	0.69734114	0.6065884	0.5835767	AL832329
BF.42.G9	1.0718138	1.0302849	0.7435806	0.88985574	0.6524623	0.68625957
BF.13.B7	1.0737337	1.0327693	0.68037844	0.8505944	0.68870467	0.68795544	AK093416
SC.13.C5	0.94569635	0.8422012	0.6218778	0.7761931	0.5973608	0.60605395
BF.14.D9	1.0349454	0.73848027	0.5552187	0.6549661	0.55996877	0.66362727
SC.3.B12	0.8909597	0.8390244	0.46431762	0.71681166	0.44464853	0.57139605	NM_014746
BF.28.F11	1.0497304	1.0434706	0.664655	0.8764657	0.6700105	0.67419857
BF.16.D5	1.007388	0.9715823	0.83342737	0.8717546	0.72992367	0.64742774
BF.27.B12	0.9605661	1.0812404	0.732571	0.90480244	0.61810374	0.62018436	BM564239
BF.4.C1	1.0054946	0.9476453	0.73185027	0.75782317	0.66485876	0.6494116
SC.5.G8	0.98350775	1.0036794	0.69184834	0.81483155	0.6597264	0.6353731
BF.2.A4	0.96563274	0.88264203	0.64698744	0.75323224	0.5993763	0.6244352
BF.53.C6	0.8892219	1.0726601	0.6445052	1.0367169	0.6464921	0.5750289
BF.41.F2	0.91289663	0.80466026	0.5507035	0.70999175	0.5365857	0.59184855
BF.37.G12	0.9981665	0.91135037	0.64281267	0.7590597	0.58768284	0.6475627
SC.7.H4	0.98518	0.9515598	0.77488136	0.89323735	0.76172113	0.6396831
BF.29.E7	1.0732038	1.0063992	0.7001778	0.84933263	0.7067762	0.69716007
BF.53.A5	0.93646514	0.8477525	0.6997712	0.72574323	0.6579753	0.60845596
BF.51.D1	1.0637585	0.86172134	0.6246345	0.7820158	0.66907877	0.69136184
BF.28.B6	1.1418312	0.86263806	0.64579964	0.7793152	0.626554	0.74389017
BF.15.A9	1.044256	1.0641977	0.68888295	0.8349485	0.68241787	0.68037486
BF.17.G6	0.9469359	0.9081167	0.72571325	0.764719	0.62662876	0.61727184
BF.1.G12	1.015268	0.91942257	0.7110114	0.7841423	0.6068579	0.6620179	NM_004081
BF.31.F7	1.0269024	0.86833245	0.69872403	0.8032129	0.74771297	0.6698698
BF.10.G9	0.9411294	0.8717893	0.5845072	0.7247888	0.6096546	0.6146819	NM_139246
BF.15.H4	0.96840894	1.0095785	0.6351714	0.7806358	0.5871762	0.63332075
BF.52.C9	0.9937742	0.9747648	0.67045456	0.8299889	0.59520847	0.6501271
BF.6.E11	0.9972693	0.9052573	0.71900934	0.8627743	0.6002865	0.6525915
BF.34.E10	0.9575366	0.88601506	0.67119956	0.79760337	0.62955904	0.62754047
BF.4.E3	1.0496607	0.9479232	0.67003995	0.78907394	0.6730604	0.6885182
BF.11.C5	0.97024316	0.9443804	0.7144242	0.77723485	0.63837165	0.6369125
BF.3.A2	0.8605586	0.9801291	0.6182415	0.789061	0.55234313	0.5653232	AK096400
SC.15.A1	0.9509155	0.95974	1.011342	1.3208427	0.958437	0.6249411	BC040957
BF.43.E12	0.983387	0.9293372	0.72559565	0.81089824	0.6133703	0.648118	NM_020154,NM_152595
BF.2.G9	1.0385128	0.83963436	0.69217485	0.8388646	0.58200103	0.6860518
SC.3.C12	0.99364495	0.8476861	0.6653902	0.8340467	0.7370825	0.6570553
BF.30.G6	1.0990686	1.0244718	0.6224362	0.8004333	0.6286754	0.7282266
BF.36.F3	1.0216619	0.92385566	0.56562734	0.7863807	0.5780533	0.6779014
BF.10.A3	1.0058428	0.98897225	0.66766715	0.8062067	0.6220956	0.6676589	NM_153485
SC.15.B11	0.97225046	0.97050095	0.6785728	0.6975154	0.51514983	0.6457471
BF.6.H1	1.0724517	1.003514	0.64982265	0.80832225	0.67179376	0.7132491
BF.53.C9	0.9479281	0.84475785	0.7238975	0.7986307	0.61255103	0.63226664
BF.21.H8	1.0518365	0.99663776	0.7057665	0.8542517	0.63396204	0.70211446
BF.6.A6	1.0420251	1.0546046	0.6510287	0.850128	0.6739304	0.7021985	NM_012090
SC.5.E4	1.0526719	0.9945767	0.6212855	0.797567	0.63423216	0.70974237	NM_005465
BF.11.A1	1.0403324	0.95623225	0.6633532	0.9338461	0.6557209	0.7032557	NM_003419
SC.12.D1	0.9711501	0.89074	0.6385223	0.7285598	0.72427577	0.65814185	NM_031437
BF.56.B4	1.0579361	0.9903601	0.61931825	0.80311525	0.66136223	0.71739024	NM_138797
SC.13.A5	0.9501159	0.9020329	0.6202075	0.7950907	0.59177154	0.64494777
SC.12.B8	0.99981976	0.98587763	0.6377082	0.83947754	0.5991173	0.6795677
BF.16.H7	0.95004666	0.91698384	0.56113476	0.6054104	0.45045328	0.65040797
BF.31.B4	0.9256052	0.76861125	0.5911439	0.82047594	0.58672285	0.6347268	BC035697
SC.15.E7	0.9668931	0.8854666	0.5799903	0.7643387	0.59673	0.664233	NM_025267
SC.2.G4	1.0694312	0.9891708	0.6292102	0.782915	0.679267	0.73485684
SC.13.F9	0.97174203	0.92568094	0.57547927	0.68732554	0.64327836	0.6682962	AB014543
SC.13.B5	0.9450419	0.9252649	0.56653136	0.6939127	0.6006678	0.6519231
SC.5.H4	0.95941633	0.95722145	0.55686104	0.73326254	0.6019588	0.6619333	NM_018139
SC.5.G6	1.0373397	1.019919	0.6043033	0.76766044	0.61455035	0.7186641	NM_024920
BF.24.H9	0.95999193	1.0026834	0.63582623	0.7969133	0.61941385	0.6660168
BF.42.F4	0.9645823	0.9285015	0.6192658	0.7428341	0.616164	0.66962326
SC.3.C4	0.9567413	0.97235936	0.62389237	0.8413813	0.60346067	0.66464055
BF.41.H12	0.92444754	0.9094641	0.54624903	0.73767847	0.5383429	0.6427747	NM_145649
BF.9.G2	1.0805794	1.0260109	0.6618631	0.82769436	0.7097396	0.75404644
BF.44.E4	1.0302218	0.9233345	0.6425399	0.7936194	0.57509065	0.7205408
SC.3.F9	0.9809473	0.92430806	0.6162729	0.7862398	0.6259746	0.6875797	NM_003093
BF.32.E3	1.1484786	0.93232226	0.66236657	0.88983417	0.6958761	0.80708337	NM_007358
BF.11.E4	1.0160265	0.9524169	0.66899174	0.71726996	0.701621	0.7170271
BF.31.B3	1.0357735	0.8866218	0.6618418	0.7511005	0.60623103	0.73150384
BF.33.G6	0.9666447	0.7424066	0.64330953	0.72707015	0.60728353	0.68375266
BF.24.C1	1.0944262	0.99372447	0.644712	0.8317739	0.73263794	0.7744643	NM_032844
SC.7.B2	1.0643265	0.89561296	0.6182304	0.6934021	0.8587502	0.75459397
BF.53.C10	1.1002508	1.0536301	0.72096205	0.85939354	0.75290126	0.78625184
BF.48.A8	0.9743694	0.9556278	0.6245736	0.7926697	0.6402692	0.69788927
BF.33.E12	1.0040814	0.9968238	0.668344	0.785328	0.65693194	0.7300617
BF.39.H12	1.0111086	0.96824926	0.6352526	0.83793545	0.59825885	0.73782486	NM_005113
SC.3.B3	0.94891876	0.99332833	0.5869561	0.84258306	0.6135928	0.69660497	NM_138720
BF.40.F2	1.026793	0.9715216	0.6184837	0.7926537	0.6488184	0.75607806
BF.43.H11	1.0608038	0.9976942	0.6933214	0.64506054	0.785884	0.78268296
BF.33.F3	1.0216392	0.8297772	0.6203574	0.7483696	0.7048448	0.76245654
BF.29.B1	1.0450019	0.8999438	0.6201449	0.7807187	0.68440425	0.78023463
SC.5.F6	1.0459741	0.9650507	0.5879436	0.77643067	0.61418283	0.7831593
BF.30.B10	1.0919414	1.0170524	0.57538235	0.72509503	0.62123793	0.82773495
BF.39.A11	1.0119554	0.91591245	0.65701187	0.8211881	0.6607664	0.77337456
SC.10.F12	0.9525867	0.9002576	0.61232185	0.79513955	0.6236694	0.7281132
BF.35.F2	0.9992802	1.0044938	0.65011346	0.8111443	0.6894873	0.76879793
SC.9.B12	1.0506028	0.94209504	0.6551152	0.7772197	0.7626837	0.8115898	NM_013360
SC.5.B3	0.9217895	0.9219607	0.5798707	0.81218994	0.527457	0.73333126	NM_002537
SC.12.H6	1.1212376	1.1132573	0.6830572	0.8184031	0.75797796	0.89275897
SC.12.D12	1.0066603	0.9998251	0.6351284	0.7743493	0.68730193	0.80371153
SC.13.H6	0.95277023	0.9474415	0.60725224	0.78110087	0.6625329	0.761247
BF.43.B12	1.0391424	0.98153216	0.63870734	0.78181416	0.7277246	0.8415946
SC.15.G8	1.0730506	1.0050483	0.69935113	0.95303226	0.7894036	0.87901366
BF.54.C1	0.9898028	0.8690047	0.63130486	0.70586807	0.7221319	0.8116401	NM_007241
SC.5.F8	0.9697336	0.8546212	0.60325557	0.79724324	1.1721995	0.79604053	NM_015980
BF.30.D6	0.9127854	0.7633345	0.5413208	0.69373494	0.6244367	0.7621662
BF.41.D7	0.98152786	0.9738181	0.6520797	0.7781247	0.7114971	0.83795476	NM_000221
BF.45.D10	0.94456947	0.7455065	0.56050456	0.708164	0.7053932	0.89259344
BF.30.D7	1.0566927	0.9095772	0.63153243	0.6445236	0.7575134	1.0901164	NM_001854
BF.51.H4	1.0935086	0.90150416	0.6575247	0.68328565	0.98315793	1.2262737	NM_005119
BF.4.H4	1.0375623	0.8923682	1.1588726	1.3060237	1.4301136	1.3105228
SC.3.G7	1.0229423	1.1026208	1.3083652	1.6476686	1.5066442	1.313711
BF.42.A1	0.94366956	1.0728679	1.3783058	1.249889	1.3677784	1.2903688	NM_014217
BF.9.B6	0.96182823	1.1431795	1.5413781	1.5572091	1.4889195	1.3264285	NM_032087,NM_018915
SC.3.G1	1.0526935	1.3517233	1.4665645	1.7197903	1.3418447	1.4679224	NM_012176
BF.14.G5	0.97553754	1.0227549	1.0503473	1.1813108	1.5132973	1.3609103
BF.6.E5	0.9513772	1.0110842	1.2112293	1.4828098	1.5651315	1.3337456	NM_018027
BF.32.G9	0.98170125	1.0106938	1.1598258	1.1767749	1.8953257	1.3777953	NM_001115
BF.47.E7	0.9360968	0.932492	1.4717281	1.3357786	1.3094828	1.3159556
BF.23.A8	1.0872563	1.0482337	1.2412537	1.2196271	1.7123413	1.5550021	AB032970
BF.32.H3	0.995648	1.0677589	1.3083239	1.4934636	1.6033114	1.4257549	AI128357
SC.3.E8	1.0421417	1.4408141	1.5050738	1.6232901	1.3308595	1.4933547	NM_016040
SC.3.G6	1.1155254	1.1229845	1.2336287	1.4036725	1.7483901	1.6024096
BF.9.A5	0.9877531	1.1053578	1.5772498	1.3625938	1.3931484	1.4212505	AW009223
BF.3.C2	0.9913359	1.1014097	1.2037594	1.3075707	1.3818783	1.4271904
BF.39.F3	1.0809331	1.0959535	1.3654557	1.4157776	1.545557	1.5654104
BF.20.B9	1.0061929	1.0948596	1.2082047	1.1782857	1.4060618	1.4580473
SC.10.E4	1.0361221	1.0799217	1.2255092	1.2421485	1.3957078	1.5015177
BF.29.D1	1.0649381	1.0865875	1.073794	1.1331903	1.5476505	1.5571878	NM_006671
BF.33.E5	1.0269316	1.4322457	1.5025326	1.7395124	1.3358912	1.5112484	BC000712
SC.10.H4	0.9241578	1.0010638	1.052428	1.1191106	1.3647264	1.3695616
BF.53.H11	0.983951	1.1862025	1.3224192	1.4011047	1.3818254	1.4618156	NM_002621
BF.10.C7	1.0082036	1.0099981	1.2278291	1.2544812	1.4428061	1.5048244	NM_000217
SC.7.D2	0.9938413	1.0009631	1.0658976	1.0514454	1.1865436	1.4860091	BC034002
BF.11.H1	1.0069392	1.0364712	1.098649	1.070779	1.4773818	1.5070155	AA136813
BF.37.G6	1.0120009	0.954009	1.0259186	1.0150805	1.5092804	1.5152518	NM_006006,BI024784
BF.5.A1	0.9818424	1.1850106	1.3368515	1.2695833	1.3507061	1.4701693
BF.37.D3	0.96932876	0.88358146	0.8386423	1.4200526	1.1017022	1.4517409
BF.31.B1	1.0197363	0.93768996	1.1105895	1.1242235	1.3067621	1.5273805
SC.5.D4	0.9939605	1.1163703	1.2888947	1.2445896	1.3598725	1.4912902
BF.50.H11	1.0646946	1.0616567	1.2207601	1.1506459	1.6819961	1.597555
BF.41.C7	0.95225465	1.0266417	1.1748906	1.5316167	1.1770666	1.4306717
BF.45.F11	0.980659	0.9066389	0.9466919	1.0133889	1.1977893	1.4742978	NM_022569
BF.55.F12	0.9453977	0.98682374	1.0662596	1.0748959	1.4994959	1.4215435	NM_006629
SC.10.A11	1.032985	1.1693403	1.2975559	1.2692072	1.2968738	1.5558801
BF.8.C5	1.0032438	1.0451859	1.0666126	1.0485506	1.2211422	1.5113035
BF.31.E12	0.98552465	0.9003259	1.0010375	1.0770812	1.2785743	1.4858125	NM_007182
BF.25.B12	0.9928604	1.044806	1.1505973	1.1139895	1.2788571	1.4973283	AJ277915
BF.14.A9	1.0017275	0.9727867	1.0282035	1.0311995	1.3327565	1.5126845
BF.44.F2	0.98955625	0.9770244	1.1884243	1.3254422	1.2980219	1.4946702	BC009327
BF.39.B6	1.0509644	1.430363	1.5010339	1.7164888	1.3560687	1.5881438
BF.15.C12	0.9508347	1.1267534	1.0717386	1.25559	1.3195175	1.4370786	BF058647
BF.38.B12	1.0441961	1.0442111	1.1703473	1.238719	1.5969608	1.5799338	AK093149
BF.8.D6	1.0004265	1.0181102	1.0100287	1.1391956	1.291077	1.5159585	NM_022574
BF.29.H1	1.0556356	1.0658815	1.1233071	1.3279526	1.4078759	1.6005892	BQ706594
BF.46.F6	1.0288699	1.177226	1.3427285	1.264516	1.4038029	1.5600542
BF.37.B3	1.0042481	1.0695592	1.0882632	1.1322498	1.4176795	1.5245429	NM_016310,NM_024571
SC.11.B1	1.0008351	1.0954902	1.2285545	1.2163097	1.307185	1.5214344
SC.3.D4	0.9971218	1.0600253	1.0779682	1.3380677	1.4171479	1.5170628	NM_005222
SC.3.H2	1.0532212	1.0724411	1.312957	1.5433462	1.4598693	1.6029344
BF.17.H1	1.0011914	1.0390922	1.1355947	1.143155	1.2597592	1.5246615	NM_022774
SC.11.D6	1.0003908	1.223381	1.3610764	1.4722311	1.3630623	1.5238153
SC.2.G3	1.0432472	1.0578909	1.2821096	1.4158207	1.5268269	1.5903678	BF754444
BF.46.D11	1.0048491	1.0085999	1.1349922	1.1495255	1.5124788	1.5335473
BF.21.E2	1.0339482	1.0176598	1.1502922	1.1811681	1.3658489	1.5788941	BX102089
SC.1.D10	0.97303545	1.0016184	1.1049528	1.0382915	1.245594	1.4862632	BE972549
SC.10.H9	0.9908354	1.1533715	1.0357285	1.1217179	1.2850571	1.515437	NM_002317
BF.9.A10	0.9151045	0.9052057	1.0527244	1.3896525	1.2167339	1.4001867
BF.14.H9	1.0317291	1.2222432	1.4948089	1.4754263	1.4245231	1.5811322
SC.15.A3	1.0694296	1.3176279	1.5523489	1.6381059	1.5097755	1.6405647
BF.9.G5	1.0264093	0.99017644	1.2134362	1.21608	1.5301197	1.5749606	NM_018043
BF.4.A2	1.0477761	1.3693582	1.4793564	1.6216887	1.4680823	1.6089969
BF.13.B9	0.9948761	1.0084417	0.99681747	1.0076699	1.3451202	1.5278292	NM_001380
BF.54.B8	1.0232116	0.9779637	0.96327376	1.0384129	1.5250418	1.5722466	AK098699
BF.56.A7	1.0102412	1.1066834	1.2489725	1.122396	1.2387289	1.5523808
BF.50.C3	0.97126883	0.9932355	1.059412	1.1018515	1.4028617	1.4930525
SC.10.B1	0.99208856	0.9996969	1.2345381	1.2003298	1.217172	1.5266598
BF.19.F3	0.8658924	1.0412083	1.0504414	1.0645202	1.3437704	1.3332554
BF.30.H1	0.99349827	1.0949136	1.1092746	1.0819651	1.2488344	1.5302745	NM_018427
BF.28.F8	0.9591304	1.0441611	1.0358514	1.2077184	1.4006705	1.4777946	NM_021807
BF.19.G10	1.0104753	1.0209879	1.1673014	1.3611832	1.4334444	1.5571295	BU679993
BF.20.C6	1.0108603	1.0053849	1.1093582	1.0868883	1.2689224	1.5580226	NM_024830
BF.48.E4	1.0104189	1.1115633	1.2220063	1.3183737	1.2455128	1.5591158	AK056429
BF.53.E11	0.9955928	0.9525555	1.2075714	1.0756025	1.2205789	1.5373759
SC.5.H11	1.0074888	1.2173587	1.3071632	1.3093085	1.1857231	1.5560967	NM_030662
BF.18.B1	1.005051	1.1252819	1.5017207	1.295726	1.3774931	1.5536495	AW088771
BF.31.D10	1.0201354	1.1225735	1.3025838	1.4120638	1.3758552	1.5776873
SC.12.A8	0.93190145	0.91732824	0.89610136	1.0799527	1.0362939	1.4429568
BF.37.D10	0.9792607	1.0916147	1.2505991	1.1599244	1.6520581	1.5170177
SC.12.F1	0.9750929	1.1103395	1.2367835	1.2239041	1.3686527	1.5111848	NM_018688
BF.5.C3	0.9769003	1.0773993	1.1383874	1.3483521	1.2882309	1.5145305
BF.37.G7	1.0415063	1.0478	1.1921791	1.2662456	1.6944889	1.6154879	NM_005244
SC.12.A9	1.02182	1.0573614	1.2229942	1.4056987	1.2404664	1.5851417
BF.30.D8	0.9846545	0.895915	0.97676367	0.97601813	1.2775966	1.5304451	NM_000863
BF.12.B2	0.9934158	1.1630054	1.2557206	1.4519309	1.4358768	1.5461248	AA580630
BF.37.D11	1.0353278	1.1584028	1.0593002	1.1433947	1.3693693	1.6117373
BF.21.H11	0.9885333	1.0509112	1.0397757	1.0530581	1.5432527	1.539086	NM_016569
SC.7.A2	1.0225761	1.1826442	1.2834907	1.3320918	1.2096676	1.5938683	AA933025
BF.41.F4	0.9644597	0.9990583	1.0855386	1.1455065	1.5074137	1.5034361	NM_015940
BF.50.G1	1.0551083	0.87416583	0.9823604	1.0602047	1.4106874	1.6449662	NM_058182
BF.53.H10	1.0088556	1.0165424	1.0955331	1.2134433	1.2875947	1.5740119
BF.5.B8	1.0151529	1.1268576	1.2231026	1.3373662	1.4422045	1.5841538
SC.12.A2	1.0484413	1.33735	1.5246432	1.584597	1.4519801	1.6364911
BF.52.A10	1.0740128	0.9641569	0.98688704	1.0177509	1.5474656	1.6778291
BF.21.C8	1.0156939	1.0258261	1.1799216	1.2481383	1.4667423	1.5879266
BF.39.G8	1.0133287	1.0565116	1.1436849	1.2816083	1.3855331	1.5847749	NM_018648
BF.18.C10	1.0669757	1.1378789	1.3627427	1.6044643	1.5659628	1.6708721
BF.36.E6	1.1170602	1.0483034	1.2664759	1.5507826	1.3703165	1.7580428
BF.55.E5	0.9876761	0.9986617	1.0693768	1.0721275	1.6790962	1.5551716
BF.39.F7	0.939408	0.9461667	1.1877333	1.4004161	1.4821715	1.4818048	NM_001438
BF.26.D2	0.98559034	1.2290736	1.1727039	1.2649658	1.3340176	1.5553194	NM_014060
BF.34.A11	0.97279537	1.0552211	1.1989602	1.4773512	1.4046193	1.5367488	AA886286
BF.40.G2	0.9899471	1.1828712	1.2736603	1.2416854	1.4746916	1.5650467	NM_005339
BF.14.H12	0.99515146	1.3476415	1.428726	1.659807	1.2689506	1.5737485
BF.50.C4	0.98635465	0.96166945	0.92202353	1.1631817	1.1659402	1.5600262	NM_003888
BF.48.E11	1.07557	1.0774846	1.2583525	1.3819977	1.5321996	1.7017975	NM_007118
BF.35.A7	1.066157	1.0615524	1.212009	1.2609919	1.6189468	1.6874563
BF.24.C3	1.0325186	0.9379756	1.2533218	1.3379184	2.4641767	1.6355798	NM_001285
BF.40.B3	1.0068774	1.1113434	1.2309728	1.3499368	1.298503	1.5950525	NM_018226
BF.52.D7	1.0198213	1.308847	1.3763638	1.4697418	1.4166527	1.618142	BQ224764
SC.9.E4	1.0127273	1.1480131	1.2724537	1.2465638	1.5393915	1.608417
SC.12.B7	1.0110446	1.0509841	1.2052512	1.240391	1.3086947	1.6077633
BF.13.B8	0.97817105	1.0203719	1.0164331	1.1419399	1.4478718	1.5566219	BC007540
BF.22.F2	1.0408654	1.0116415	1.1620617	1.0644208	1.3806384	1.6586154	NM_003872
BF.54.F8	1.0941132	1.273784	1.3642021	1.4391996	1.5054355	1.743526
BF.43.A10	1.005822	0.9276111	1.0616274	1.0012277	1.272422	1.6035054	NM_014621
BF.36.B1	1.0019389	1.0216978	1.2156607	1.357461	1.4599706	1.5997046	NM_001372
BF.56.H4	0.9616515	0.96367556	1.1346507	1.0779107	1.368396	1.5355082
BF.52.A9	1.0108443	1.1606991	1.3046128	1.2344459	1.5665103	1.6159711	NM_003412
BF.6.F2	0.988684	1.0446814	1.3431096	1.6441684	1.5511137	1.5809871	NM_139055
BF.31.B2	0.89583987	0.9103128	0.9784168	1.0822238	1.2602882	1.4328785
BF.50.B9	1.0424538	1.1433506	1.227832	1.4430443	1.6777762	1.6709114	NM_033225
BF.48.B11	0.9860055	1.0383155	1.0431	1.0726599	1.214351	1.5806646	AF036943
BF.28.E5	0.98176306	1.0603706	0.96643424	1.244275	1.4231983	1.574281	BI517640
BF.34.H12	0.97901225	1.2202611	1.2681938	1.3486662	1.5250396	1.572218	AK056941
BF.44.A8	1.0133992	1.0014915	1.2711028	1.3093443	1.3145717	1.6287005	BC014370,NM_018018
BF.35.H8	1.0334291	1.0768489	1.3097817	1.1943433	1.4309603	1.6618149
BF.40.B8	0.94099486	0.99978495	1.0717592	1.1955986	1.4153508	1.5136571
SC.2.H7	0.9886913	1.097466	1.2872918	1.183825	1.3734812	1.5905052	BE002603
BF.9.B3	1.0217464	0.94308126	1.08694	1.1660625	1.599452	1.6449811	NM_005993
BF.34.H1	1.0212021	1.0430733	1.1864568	1.2815057	1.490865	1.6442857	NM_138284
BF.36.E10	1.0622286	1.0018469	1.2527039	1.5243526	1.5594065	1.7104955
BF.51.H6	0.97696894	0.93937624	0.91250974	1.0406522	1.2711499	1.5732077	NM_000993
SC.7.D7	1.0128409	0.99698734	1.3436245	1.3779556	1.4325588	1.634152	BC035405
SC.3.D10	0.9675556	1.0637228	1.2304847	1.2007496	1.441802	1.561583
BF.31.F1	0.97067374	0.86881185	1.1756884	1.172261	1.2954315	1.5683324
BF.44.B1	0.964369	0.9966803	1.2980103	1.3275747	1.3616682	1.5589684	NM_005110
BF.38.F9	1.0321398	0.958064	0.9658592	1.0812026	1.4317002	1.6702412
BF.31.F4	0.9703535	0.948651	1.0477693	1.1592296	1.3891133	1.570316
SC.5.A11	1.0451498	1.0052063	1.359574	1.1207402	1.160102	1.691639
BF.11.B8	0.9828289	1.1195968	1.3379838	1.4176855	1.6584932	1.5909299
SC.11.F1	1.0020728	1.1516783	1.4192222	1.3473728	1.4049741	1.6252884	AK001144
BF.44.C5	0.9830589	1.0745444	1.22285	1.2349933	1.5100154	1.5948408	NM_021810
BF.12.E1	0.9997613	1.0005096	1.0696893	1.1503539	1.2930218	1.6237737	NM_004393
BF.50.D7	1.011387	1.0181112	1.0976197	1.358105	1.5842029	1.6433159	AK025336
SC.11.H11	0.9624507	1.2367796	1.3847402	1.3173894	1.3684433	1.5664539
BF.42.B4	0.98507833	1.0988514	1.2161613	1.1596996	1.5898587	1.6033643	NM_024709
BF.35.B10	1.0230104	1.1331129	1.3567642	1.4670283	1.4804635	1.6655341
SC.11.C11	1.0261719	1.1057745	1.3590144	1.2934049	1.3809437	1.6723108
BF.21.E7	1.0253336	0.99884206	1.1024448	1.1215115	1.4958142	1.6709503
BF.17.F11	1.0442114	1.3830905	1.4860733	1.1280501	1.5057986	1.7022243
BF.12.E4	1.0219474	1.1418375	1.3372823	1.3134112	1.386118	1.6674563
SC.5.D9	1.0305593	1.3072131	1.4749017	1.5812442	1.5301932	1.6826	NM_144709
BF.33.A6	1.0096465	1.060999	1.2670183	1.3777092	1.4054744	1.6521081
BF.38.G7	0.9886342	1.1022758	1.3184353	1.6180643	1.6920573	1.6178292	AK093715
BF.36.C12	0.9927323	1.1255997	1.4855808	1.341909	1.3389094	1.6252899
BF.14.B2	0.99542797	0.93459266	1.1276091	1.0222859	1.4264984	1.6310887	NM_014634
BF.25.F9	0.97064096	1.0633068	1.0777421	1.1367704	1.3190583	1.5934163
BF.13.C1	0.9650118	0.9103462	1.0830826	1.1408005	1.4113579	1.5845608	AI809495
BF.31.H2	0.9845926	0.9259747	1.0063014	1.0941981	1.6418263	1.617733	AK098183
BF.51.D4	0.9957691	1.0120509	1.1055388	1.1412499	1.4059575	1.6365374	NM_000599
SC.5.B5	0.9602334	1.0425127	1.2654953	1.3358978	1.7200445	1.5805175
SC.9.H4	0.98548216	1.0231779	1.1681122	1.1507499	1.6268187	1.6233203	NM_022120,
BF.2.A1	0.9759875	1.079139	1.2256461	1.251758	1.532099	1.6088399
BF.42.D1	0.9683053	1.0045769	1.1248262	1.0898641	1.1877332	1.6005104	NM_002469
BF.46.G11	1.0120071	1.0606846	1.2539661	1.4701777	1.453478	1.6733286	BE094820
BF.33.B2	1.0540766	1.0072926	1.2823865	1.2252129	1.675737	1.7435591	NM_000635
BF.37.E8	1.0920827	1.0038602	1.0679094	1.3529156	1.8096328	1.8067403	NM_003323
BF.2.F4	0.79700476	0.98177445	0.9746031	1.1550839	1.1638579	1.3189096	NM_005741
BF.39.G6	1.0349908	0.99872905	1.0553848	1.154741	1.3353612	1.7143959	NM_014230
BF.47.D8	1.0663499	1.377483	1.4446036	1.6648518	1.4834167	1.7672203
BF.28.E12	0.9914773	0.9208737	1.046647	1.1027066	1.9320784	1.6433902	NM_004412
BF.25.H6	0.9914574	1.1810673	1.2166693	1.3120074	1.5107809	1.6438801
BF.17.G12	0.939877	0.87689155	1.0069089	1.129186	1.6427121	1.5619174	NM_025144
SC.7.E10	0.9732198	1.42518	1.5218363	1.4595197	1.4016224	1.6188272
BF.4.C8	1.0342852	1.0369748	1.2264783	1.2489357	1.7455994	1.7234448	BC038778
SC.12.C4	0.9984693	1.1911175	1.2862006	1.2071514	1.3611387	1.6640743
BF.11.B1	0.98665625	0.9201617	0.9640612	1.1429795	1.5793041	1.645712
BF.41.D9	0.95296645	1.0626761	1.2924535	1.2637802	1.3332187	1.5904757	AI200749
BF.45.D9	1.0312086	1.0079333	1.1494974	1.1837432	1.752642	1.7216581
SC.12.D9	0.9201927	1.1001133	1.2024577	1.3274567	1.4667627	1.539962
BF.45.H5	0.9256457	1.0740956	1.0578566	1.0628057	1.3258175	1.5492619
BF.36.H6	1.0311905	1.0929294	1.1086575	1.1172045	1.7606578	1.7325588
BF.37.A12	1.0060441	1.0226474	1.0768809	1.2888668	1.4429315	1.693518
BF.31.B9	1.0567584	1.0150641	1.1851115	1.213665	1.4145019	1.7805824	NM_000218
SC.10.B5	1.0525236	0.9645336	1.3342252	1.2594341	2.1660202	1.7755623	NM_004067
BF.48.C5	1.0635865	1.0674713	1.3709015	1.4768748	1.4927003	1.7968751
BF.23.F2	1.0089139	0.9827033	0.99054474	1.2007445	1.6037985	1.7048547	BG426583
BF.56.C7	1.0079662	1.0688019	1.2811538	1.2819754	1.4282376	1.7116897	AB033073
BF.14.D10	1.1115725	1.1389705	1.141183	1.2531135	1.4591365	1.8886127	NM_003235
BF.42.F10	1.0004761	1.1166741	1.3171471	1.4367087	1.3820024	1.7018783
BF.52.G6	1.0021315	1.069579	1.0726361	1.1641605	1.3652562	1.705108	AK055037
BF.44.C1	1.0271091	1.0109571	1.2108259	1.2320658	1.3496975	1.7502952
SC.13.A8	0.98993236	1.0559294	1.1962417	1.3028255	1.3308538	1.6873758
BF.19.F12	0.9796053	0.9593507	1.0263793	1.2466607	1.4229355	1.6703554	NM_018162
SC.9.B7	1.0203149	1.0756046	1.2547364	1.2386839	1.460132	1.7409754	BC039389
BF.26.G1	1.0184612	1.0146568	1.1538919	1.1767147	1.4091082	1.7397937
SC.5.A2	0.975837	1.0987145	1.1899892	1.3505152	1.3703682	1.6687415	NM_006757
BF.22.C5	0.9589346	0.82800114	1.1011022	1.2249095	1.4766771	1.6421858	NM_015947
BF.20.H11	1.0447669	1.1544894	1.2286019	1.3232217	1.5220226	1.7946987	NM_024820
BF.4.A1	1.0143758	1.4006385	1.5042193	1.4895642	1.5446825	1.7427834
BF.37.A6	1.0366342	1.2062529	1.2423311	1.3975533	1.4873146	1.7883544
BF.41.F11	0.9788907	1.1445022	1.3109702	1.3253169	1.2616961	1.6905427
BF.31.A3	1.0796719	1.1916167	1.3930134	1.419163	1.8507984	1.8746246
BF.41.A1	0.9452263	1.0828412	1.0968572	1.345972	1.5766108	1.6432558
BF.44.H12	1.0719912	1.1898909	1.3845918	1.538224	1.7581716	1.8640528
BF.36.E3	1.0440686	0.99688077	1.0393496	1.0309865	1.8298045	1.8164002	NM_003477
BF.23.D10	1.0232263	1.0582056	1.1093627	1.1057734	1.4743814	1.7880607
BF.48.H4	1.0597204	1.1964076	1.2827585	1.3422455	1.5097344	1.8585908
BF.38.B11	1.0271664	1.239965	1.2745309	1.4688622	1.5936533	1.8024628
BF.53.A3	1.0230519	1.0536734	1.2662163	1.2924434	1.93684	1.7986056	NM_001422
BF.40.C8	1.014947	0.9978862	1.1093229	1.1201085	1.2965891	1.796534	AL583168
SC.12.B1	1.0357548	1.1840777	1.2990025	1.3329086	1.3644532	1.8345457	NM_003507
BF.14.B4	1.0281413	1.048104	1.1118709	1.1530908	1.5847023	1.8221825	NM_019061
SC.3.B4	0.9809199	1.3664598	1.3632034	1.3621056	1.5519335	1.7409908	NM_004958
BF.32.F12	1.0431229	1.0766536	1.4680903	1.442582	1.5781128	1.8592952	NM_018926
BF.27.B8	1.0059339	1.0121971	1.0404631	1.0249567	1.4756516	1.793059
BF.23.G9	0.9721648	1.1463084	1.4661134	1.5039647	1.4978733	1.7334
SC.2.G6	1.0780855	1.0890336	1.2164539	1.3107477	2.10151	1.9225131	NM_024600
BF.40.H4	1.014636	0.98479617	1.2239985	1.3165127	2.1277456	1.817177	NM_018312
BF.17.D8	0.9506506	1.1388535	1.3451543	1.2595356	1.3552232	1.7030032	NM_005068
BF.27.H5	1.0448331	0.97543263	1.1564165	1.297561	1.839922	1.873459	H80315
SC.7.A12	0.9971667	1.0164149	1.313497	1.3422288	1.7670013	1.7940696	BE900302
BF.55.F3	0.99600434	1.0927966	1.1256248	1.2685816	1.5037625	1.7930746
SC.12.F8	0.96775687	1.1033723	1.2545035	1.3163503	1.324794	1.7443272
BF.5.F10	0.9905594	1.1165922	1.4121855	1.3863015	1.4405736	1.785546
BF.34.A4	1.0200506	1.2189289	1.0968763	1.0932522	1.2356187	1.8400892	AF017703
BF.51.D8	1.2036629	1.1537871	1.4254398	1.6733661	1.754495	2.1719103	AF176705
BF.8.A4	0.97715527	0.93151903	1.1492653	1.3024936	1.4497981	1.7648152
BF.18.D6	1.1725075	1.0164642	1.2077249	1.1929296	1.8924413	2.1177251
BF.3.B10	1.0051684	0.98693275	1.3470072	1.120957	1.4741722	1.8174984	BC037292
BF.13.A5	1.0260141	0.964578	1.1277975	1.1162192	1.8757309	1.8633372
SC.1.A7	1.0118576	1.0143917	1.0866075	1.2443285	1.5542654	1.8381828
SC.11.D11	0.98816806	0.9547519	1.1425931	1.0572448	1.2977518	1.7955291	BQ722165
BF.35.B9	1.026766	1.0138257	1.1659511	1.2080559	1.9147451	1.8670663
BF.27.H7	1.081319	1.0589331	1.1460824	1.2392756	1.5334235	1.967344
SC.10.F1	0.97192436	1.2040894	1.3927261	1.5785714	1.4493175	1.7706134	NM_148910
SC.15.G7	0.9557585	1.0773784	1.2021037	1.4035407	1.2030951	1.7495579
BF.3.E5	1.0778677	1.0789994	1.470207	1.7566584	1.6859276	1.9737635	NM_024800
BF.42.H11	1.110956	1.1806841	1.4676694	1.7692821	1.9955547	2.0395043
SC.7.F5	0.9685752	1.0036097	1.4251058	1.3808446	1.5352386	1.7799631
BF.38.A4	1.0153288	0.9595013	1.3653648	1.5694257	1.1977317	1.8670907
BF.44.E11	0.96837634	0.98981804	1.1922364	1.2576205	1.3603314	1.7823821	NM_006034
BF.2.F5	1.0316752	1.0347266	1.310767	1.4204589	1.8191402	1.9121993	NM_012091
BF.9.E9	1.0186595	1.0569553	1.4742508	1.5891702	1.8819251	1.8923621
BF.35.F12	1.0690292	1.1580919	1.4287088	1.3353901	1.984184	1.9860638	NM_003319
BF.18.E8	1.03184	1.2358464	1.4647068	1.6523067	1.8399143	1.921084
BF.9.A7	1.0165982	1.0081758	1.2010025	1.1490058	1.6100594	1.8941996	NM_022371
BF.28.E3	0.99404	1.0308986	1.3013339	1.4181944	1.6241815	1.8525527
BF.1.G1	1.1497947	0.9880232	1.3609581	1.8882086	2.7227628	2.1445096	NM_018289
BF.38.D5	1.0013782	1.1833861	1.1327145	1.2248647	1.5146506	1.8713423
SC.3.H10	1.0155827	1.2062012	1.4350975	1.4005396	1.2904998	1.9032161	NM_145285
SC.7.D1	0.9241975	0.87570536	1.0718553	1.0855246	1.2055521	1.732208	NM_022829
BF.51.D2	0.9644322	1.0064025	1.308456	1.3367592	1.3873099	1.8089	AK091015
BF.21.D10	0.9930842	0.9754751	1.1624712	1.1880742	1.4730831	1.8684108	NM_004237
BF.18.G5	1.0762212	1.0276867	1.2537192	1.0978643	2.043399	2.025621
BF.17.A2	1.0378338	1.0414429	1.2034286	1.330402	1.626853	1.9588655	NM_005934
BF.54.C11	1.011781	1.0264899	1.1380464	1.1769371	1.5387932	1.911741	Y13359
BF.47.F1	0.89048535	1.1311414	1.402123	1.504286	1.5061535	1.6845658
BF.26.B2	1.0337216	1.0160474	1.1294097	1.1095861	1.7968814	1.9567775
SC.1.G12	0.9454596	0.95353436	1.4437486	1.6656421	1.5719355	1.7917942	NM_014838
BF.27.H10	1.0730203	1.1497264	1.2947053	1.4658256	2.035067	2.0342076
BF.36.B4	0.9992338	0.84495395	1.117094	1.4161422	1.638404	1.8948134
SC.13.F1	0.9877181	1.2445754	1.5676782	1.5255868	1.5320876	1.8732685
SC.12.B4	1.0142081	1.1097951	1.4210476	1.4460489	1.2649311	1.9250846	NM_007353
BF.13.E6	1.0401716	0.9682054	1.0182612	1.2325372	1.9180374	1.987368
BF.22.B5	1.0257849	1.0626335	1.2157958	1.2649149	1.9585317	1.9620653	BM920467
BF.10.B3	1.0337144	1.1232406	1.3516028	1.4943733	2.2581182	1.98874
SC.2.A2	0.9583844	1.0498785	1.2959104	1.737649	1.8044671	1.8485416
SC.7.F10	1.0161233	1.1388838	1.1277298	1.239165	2.0734196	1.9631026
BF.12.A2	1.0703611	1.0857084	1.1811281	1.3505526	1.4444054	2.0740526	NM_030968
SC.15.E5	0.9867567	1.0442945	1.4999759	1.6192107	1.8940387	1.9200925
BF.9.F1	1.0297745	0.9341685	1.383533	1.6816581	1.8740717	2.009726
BF.5.D7	1.0938647	1.263257	1.4939924	1.4579808	2.0202672	2.1348755	NM_032434,NM_024584
BF.51.H9	0.9804817	0.98204887	1.1057532	1.1691278	1.9737741	1.9139705	NM_145735
BF.7.D8	1.0397667	0.9794098	1.0932649	1.1781305	1.9234684	2.0380766
BF.14.B6	1.0072478	1.0375127	1.1314744	1.1439538	1.8966722	1.9751803	NM_015600
BF.52.A4	0.9948733	1.0042057	1.0885675	1.1723378	1.4926	1.9539076
BF.24.G9	1.0478851	1.0753571	1.3208362	1.4533042	1.7572621	2.0608222	AI806215
BF.48.H6	0.9833473	1.074663	1.3482847	1.6669149	2.1568363	1.934617	D86971
BF.43.C1	1.0134931	0.9403997	1.0585604	1.0873772	1.5870823	1.9951291	NM_017869
BF.51.A9	0.9922685	0.98068434	1.2072073	1.2514094	1.7796342	1.9738212	NM_003185
BF.25.F2	0.9986285	1.0664572	1.3569586	1.4989829	1.6324923	1.9871881	NM_003550
SC.1.E4	0.9626368	1.2913082	1.5257095	1.4419715	1.6193681	1.920291	NM_153343
SC.2.H6	0.9869415	1.0571884	1.291343	1.2939645	1.3403412	1.9710027	BM903736
SC.7.H12	1.0353378	1.1309472	1.3832676	1.4958671	2.000316	2.0697858	NM_022123
SC.7.D10	0.982154	1.1047049	1.198427	1.32204	1.6278327	1.9639506
BF.36.H10	1.0577192	1.1081334	1.2327243	1.4013662	1.8667575	2.11777	NM_001338
BF.10.H3	0.98284286	1.1996126	1.2489142	1.3876133	1.726146	1.9714665	NM_006037
BF.15.D8	0.9546556	1.3004208	1.4096116	1.6450953	1.5085809	1.9153794	BC020256
BF.47.H4	0.993277	0.98896265	1.0746697	1.2487953	1.6428603	1.9973387
BF.46.G12	0.9742239	0.9640588	1.2818222	1.4252414	1.7078469	1.9595572	NM_007186
BF.36.A2	1.0075895	1.110557	1.2576145	1.5745531	1.9781591	2.0282133	NM_019847
BF.56.A3	1.0435629	0.90523225	1.0532324	1.1715187	1.8583759	2.113854	BC028290
BF.15.E10	1.0128231	1.0111958	1.0011699	1.0611356	1.8115695	2.0661435	NM_001303
BF.18.F8	1.0711628	1.0778041	1.082407	1.2225515	1.9172823	2.2052298	NM_030666
SC.13.F8	1.0262144	1.1292949	1.4335139	1.5111228	1.682524	2.125613
BF.39.B1	1.0511247	1.2180622	1.3341213	1.5696775	1.9318465	2.1855395	NM_138995
SC.9.B1	1.0035027	1.3161511	1.4486645	1.6599485	1.6876162	2.0872576	NM_003597
BF.1.F6	0.9823877	1.1169294	1.3063453	1.279849	1.6534114	2.0475426
BF.44.F8	0.98268795	1.034266	1.2411863	1.4125602	1.8582926	2.063071
BF.48.H11	0.9377035	1.0396944	1.2062298	1.3836313	1.3487005	1.9895526
BF.4.F10	1.126598	0.8890045	1.1816779	1.5964068	2.2858164	2.3996942	NM_018289
BF.19.C10	1.0037067	1.1366621	1.160369	1.3042765	1.29676	2.1391685	AK091058
SC.3.H7	1.0023144	1.0316545	1.3197716	1.6161957	1.661866	2.1712742	AL564694
BF.38.A2	0.96995115	1.2254231	1.2886735	1.3925406	1.6286851	2.1306608
BF.2.H4	0.999968	1.0635803	1.3321941	1.5681695	1.6381967	2.1985388	NM_006009
BF.37.C6	0.9370643	0.9568226	0.9630985	1.1452276	1.7018714	2.064717	NM_144703
BF.32.F3	1.0145422	1.0092592	1.1084253	1.0571688	1.4894581	2.2615387
BF.47.F5	1.0150796	1.019136	1.2910645	1.2576087	1.9818571	2.300926	W74329
BF.47.F7	1.0076932	1.1070138	1.2112377	1.2103834	1.7956331	2.3090544	N80751
BF.36.H7	1.1511703	1.0812404	1.2104306	1.2141289	1.6572442	2.6510775	AA188598
BF.40.F3	1.0205588	1.0544131	1.1331758	1.2623858	2.347563	2.3619142
BF.14.D2	0.9442292	0.93567955	0.96751064	1.0752537	1.930165	2.2152998
BF.10.D4	0.98245835	0.9676962	1.0755876	1.3651755	2.0969658	2.3267977	NM_016376
BF.43.C11	0.959471	0.9455187	1.1387745	1.3299533	1.7852077	2.2760673
BF.4.B11	1.0291923	0.9533821	1.1696736	1.2837734	2.046593	2.4489872	NM_012160
BF.37.H8	0.9504984	1.0461087	1.0986038	1.1922079	1.6715548	2.2794645	NM_004982
SC.15.A12	0.9743575	1.0866597	1.5359552	1.7530102	1.6718645	2.3856509
BF.47.G11	1.0365641	1.2458799	1.6266732	1.6681261	2.1366513	2.5527544	BC020256
BF.43.E7	0.9991938	1.0449712	1.3079334	1.3971395	2.1711342	2.4908395	BC034495
BF.53.B10	1.0053997	1.2194778	1.5776564	1.8606884	2.5046873	2.5095706
BF.26.F6	0.9827275	1.0086882	1.22321	1.7574341	1.5873694	2.4755502	NM_003550
BF.20.F1	0.98486596	1.1297231	1.2126275	1.457318	1.8136308	2.5835578
BF.39.G11	0.9621534	0.98797417	1.4265958	1.7017552	2.1989315	2.5379982
BF.41.E2	1.002193	1.0441194	1.4000744	1.3858657	1.8333948	2.703037	NM_152531
BF.44.H5	1.039166	1.0688223	1.3640023	1.5368673	1.8520846	2.8899498
BF.23.G1	1.0199288	1.0163587	1.1151389	1.2181915	2.5882325	2.9042182	NM_024513
SC.12.F2	0.94776493	1.2494575	1.7583314	1.5946231	1.8070537	2.7811089
BF.41.D12	1.0675377	1.4684014	1.676982	2.2048721	1.8775221	3.2479978	AA634933
BF.11.D7	1.0973771	0.99713147	1.4440292	1.6466863	2.4915063	4.372018	NM_014398
