# Supplementary material for: DNA methylation changes in ovarian cancer are cumulative with disease progression and identify tumor stage
Source: BMC Med Genomics. 2008 Sep 30;1:47. doi: 10.1186/1755-8794-1-47 (PMC2566571; doi:10.1186/1755-8794-1-47)
Supplement: Additional file 6 — Data for all CpG-rich clones on the CGI microarray with replicates spots averaged. All data normalized to the median of the 10 normal ovarian tissue samples. Average methylation for each stage is shown. Clones associated with a gene (rank 1–4) have the gene's accession number listed. [file 1755-8794-1-47-S6.csv]

All sequences, with replicates spots averaged
all data normalized to the median of the 10 normal ovarian tissue samples
Stage ()*	Normal	LMP	I	II	III	IV
Systematic	Normalized	Normalized	Normalized	Normalized	Normalized	Normalized	associated Refseq ID
B12 100ng	0.9655287	1.0238572	1.0170863	1.0545942	0.9845538	0.8897797
B12 10ng	1.0146354	1.0164706	1.0641338	1.0448349	0.9439279	0.93160033
B12 1ng	1.0035957	0.9941901	1.1807353	1.0548651	0.95197386	0.93406945
B12 20ng	1.0158302	1.0082681	0.9879996	0.9876542	0.951861	0.9230718
B12 50ng	0.99472994	1.064774	1.0772358	1.0629578	1.039871	0.97499335
BF.1.B10	0.94899595	0.8801758	0.4717487	0.67317605	0.45079437	0.5045746
BF.1.B11	0.97461367	0.94678056	1.0103909	0.9103621	0.926466	0.89138246	BC030220
BF.1.B12	0.92851746	0.92673904	0.6723167	0.9159688	0.7701245	0.8469316
BF.1.B5	1.0439245	1.0573289	1.1562314	1.054918	1.1865042	1.2328609	NM_006896
BF.1.B6	0.99282837	0.96290344	1.0111498	0.91641873	0.9288069	0.9075433	NM_001865
BF.1.B7	1.0232471	1.0299994	1.1203686	0.97547376	1.1392999	1.0699948	NM_057175
BF.1.B8	1.0031865	0.9494215	0.8705263	1.0195081	0.88762426	0.93040204
BF.1.B9	1.0024863	0.9863712	1.0474449	0.98814464	1.0962816	0.96068853
BF.1.C1	0.9422177	0.8188427	0.7546203	0.7430361	0.66555667	0.66212416
BF.1.C10	0.99746376	1.0081179	1.0759636	0.8625304	0.9776858	0.86363435	NM_032986
BF.1.C11	1.0050786	1.0193809	0.9810739	0.9940089	1.0293403	0.9607754	NM_024113
BF.1.C12	1.0569587	0.8201301	0.80513465	0.8682174	0.81675965	0.90582204	NM_005522
BF.1.C2	1.000811	0.94064844	0.9189092	0.8630486	0.8246508	0.8296061
BF.1.C3	1.0884434	1.030526	0.49205634	0.8725513	0.46376875	0.4485681
BF.1.C4	0.97326356	1.0342903	1.1772381	1.0706749	1.160648	1.0025284	NM_016025
BF.1.C5	1.0138086	0.9351035	0.99405324	0.89712596	0.96358466	0.7373119	AB033027
BF.1.C6	0.9655019	0.9330422	1.0226309	0.9041145	1.0978627	0.9696474	NM_001058
BF.1.C7	1.0021784	0.9929083	1.0030266	0.9108882	0.9992982	0.75544167	NM_004359
BF.1.C8	1.0044688	1.0149096	0.9861021	0.9619031	1.0380951	0.8834708	NM_152989
BF.1.C9	0.9753945	1.0346146	1.0247269	1.0256882	0.9674608	0.9836816	AI094084
BF.1.D1	0.9313063	0.9034632	0.94800055	0.85611516	1.009143	0.8919498	NM_130851
BF.1.D10	1.0111536	1.0368997	1.1214287	1.0490998	1.0786813	1.1781759
BF.1.D11	1.0172404	1.0291693	0.98202544	0.9035958	0.99117947	0.9200903
BF.1.D12	1.0073917	1.1754183	1.0765172	1.042012	1.120919	0.9646905	NM_014593
BF.1.D2	0.96683466	0.9428762	0.9706978	0.92017955	1.1183319	1.0583456	NM_003382
BF.1.D3	0.96806055	0.870532	0.9205564	0.9692141	0.9176363	0.8418342	NM_032574
BF.1.D4	1.0326499	0.9928658	1.027235	0.9336031	1.0058404	0.9437771
BF.1.D5	1.0619842	1.1312686	1.2555531	1.0719358	1.2655941	1.1426119	NM_152596,NM_007236
BF.1.D6	0.9954635	0.92271614	0.98518497	0.94307953	1.0838609	1.0411813	AK056403
BF.1.D7	1.0658617	0.9535605	1.0013236	0.89264554	1.1468644	0.9632411	NM_012230
BF.1.D8	1.0115024	0.92118114	0.76747304	0.840592	0.7281782	0.7968035
BF.1.D9	0.99700135	0.97825706	1.0135448	0.85848516	0.9895685	0.92407286	AK056857,BC038669
BF.1.E1	1.0113847	0.97325057	0.98287356	0.9156036	0.9215055	0.8407533	AF380176
BF.1.E10	1.0035672	1.0087409	1.0163518	0.9674628	0.8754773	0.7666753	AB046837
BF.1.E11	0.95867354	1.0942696	1.2233385	0.9336625	1.040715	0.935617	NM_016474
BF.1.E12	1.0251766	1.0654598	1.1423064	1.0270821	1.2203214	1.1147187	NM_001793
BF.1.E2	1.007158	1.0005107	1.022238	0.95127475	0.9733069	0.8383268	NM_005868
BF.1.E3	0.9961516	1.009306	0.76345956	0.83783287	0.69862294	0.6878233	NM_014071
BF.1.E4	1.0058084	1.0787007	0.79409873	0.9223096	0.82529896	0.81128603	NM_018427
BF.1.E5	1.0279782	0.9852033	0.639155	0.76394707	0.51905656	0.515947
BF.1.E6	1.0442629	1.0980015	0.92483026	0.97400796	0.945501	0.7186765	NM_002907,NM_016072
BF.1.E7	1.0006552	1.0184855	1.0262172	1.0172621	1.0562341	0.93611175	BI561290
BF.1.E8	1.001377	1.0306354	1.0732203	1.093986	1.4221827	1.0599873	NM_024906
BF.1.E9	1.0154858	1.0866534	1.2560544	1.3764511	1.4725734	1.3614322	AK096234
BF.1.F1	1.0481076	1.1455883	1.0601033	1.0429937	1.0213237	1.0936912
BF.1.F10	0.9907041	0.95805544	1.0630308	0.91881144	1.0817623	1.0838349	NM_025230
BF.1.F11	1.0149518	1.0546602	1.1448486	1.0209714	1.0281851	0.91693914	BE247370,
BF.1.F12	1.0787485	1.1478585	1.0270829	1.0613543	1.1770375	1.2246541	BC036861
BF.1.F2	0.9930769	1.0421369	0.9989819	0.9551933	1.1098435	0.9758075
BF.1.F3	0.9797651	1.1744012	1.2995872	1.1333183	1.1235362	0.93933403
BF.1.F4	0.9927839	0.99823314	0.8887708	0.9211783	1.0300866	0.9094387	NM_022909
BF.1.F5	1.1102723	1.3726586	1.4590472	1.5021372	1.4274164	1.5067453
BF.1.F6	0.9823877	1.1169294	1.3063453	1.279849	1.6534114	2.0475426
BF.1.F7	0.98815674	0.95264715	0.97220266	0.9156375	1.0440153	0.96685106	NM_144991
BF.1.F8	1.0174892	1.1047282	0.75043863	0.90659773	0.6934065	0.69419456
BF.1.F9	1.0224814	1.0888317	1.1281415	1.0941267	1.5109024	1.350226
BF.1.G1	1.1497947	0.9880232	1.3609581	1.8882086	2.7227628	2.1445096	NM_018289
BF.1.G10	1.0310308	1.0076666	1.0488014	0.99444884	1.2382854	1.5106124	AA352505
BF.1.G11	1.0239376	1.0729135	1.0885708	0.9030094	0.91308415	0.8249588	BI835018
BF.1.G12	1.015268	0.91942257	0.7110114	0.7841423	0.6068579	0.6620179	NM_004081
BF.1.G2	1.0051708	1.0172434	1.0774382	1.0119106	0.9608137	1.0163273	NM_147188
BF.1.G3	1.0010811	1.0879805	1.1503406	1.1535735	1.4063181	1.0445875	NM_018303
BF.1.G4	0.9923496	1.1093131	1.2069858	1.2673182	1.4204193	1.2010975	NM_001756
BF.1.G5	0.9643956	0.9700974	1.0206921	0.94932514	0.9008574	0.8832038	NM_014267
BF.1.G6	0.9970223	0.97293556	1.0399193	0.95381016	1.189097	0.6235315	NM_005240
BF.1.G7	0.9568208	0.9476198	0.64887965	0.75107723	0.6267573	0.6478681	NM_002880
BF.1.G8	1.0044103	1.0980616	0.859827	1.0700967	0.9284473	0.88456637
BF.1.G9	1.0247296	1.1018053	1.231138	1.2332214	1.1247581	0.960492
BF.1.H1	0.9988125	1.0609736	1.0483042	0.9810718	1.075659	0.9524351
BF.1.H10	1.0095974	1.0234429	0.9907473	0.9889866	1.038803	0.9184522
BF.1.H11	0.98332393	1.0149736	1.0264636	0.9822061	1.0074465	0.90720433
BF.1.H12	0.99718714	0.9396182	0.9782661	0.94587827	0.97787625	0.8412194
BF.1.H2	1.0161462	0.94465536	1.0120368	0.9180578	1.250336	0.82910246
BF.1.H3	1.0045896	1.0659097	1.0654691	1.0255708	1.0667447	0.85009265
BF.1.H4	0.9878503	0.9830818	0.98206	0.9254692	0.9649989	0.74442923
BF.1.H5	1.0578592	1.0061165	0.9619222	0.8632249	1.2655429	0.776105
BF.1.H6	1.0354948	1.0248154	1.0134301	0.96852374	1.0566864	0.7637552
BF.1.H7	1.0072719	1.0969981	1.0399028	1.0207825	1.0814135	0.9101783
BF.1.H8	0.9951197	0.96275944	1.0334728	1.0005629	1.1139799	0.8157014
BF.1.H9	0.9842852	1.0263116	1.0334766	0.96442276	1.0448047	0.7098272
BF.10.A1	1.0151092	1.0039698	1.0198125	1.0151783	1.1972717	1.279596	NM_022733
BF.10.A10	0.99709094	0.98692083	1.0424076	1.0025111	0.9176978	0.90489894	AY134858
BF.10.A12	1.0056517	0.8459121	0.81661576	0.9130173	0.7505476	0.7496093
BF.10.A2	0.9214642	0.9104924	0.6415301	0.6578123	0.6300871	0.6353409
BF.10.A3	1.0058428	0.98897225	0.66766715	0.8062067	0.6220956	0.6676589	NM_153485
BF.10.A5	1.0914928	1.019257	0.8764391	0.8517568	0.7720294	0.749918	NM_003728
BF.10.A6	1.0387945	1.1789045	1.0919884	0.96722686	1.0688498	0.7955636	AK056857
BF.10.A7	1.0202073	1.0178233	0.70454556	0.84247255	0.6590691	0.70920235
BF.10.A8	0.9906235	1.0791544	0.8160491	0.8311576	0.76113045	0.82316
BF.10.A9	0.9553135	0.9846386	1.0027356	1.054678	1.2583017	1.1400837	NM_003490
BF.10.B1	1.0229391	0.96465856	1.080245	0.9416471	1.1012411	0.93281394	NM_000989
BF.10.B10	1.0087972	0.9637319	0.9632277	0.9368541	0.9404437	0.9799982	BC007357,NM_005870
BF.10.B11	0.98393863	0.91251504	0.9769305	1.0384175	0.9809496	1.0095224	BU196328
BF.10.B2	0.9780656	1.0059391	1.0981222	1.0829701	1.0915784	1.0072839	NM_024544
BF.10.B3	1.0337144	1.1232406	1.3516028	1.4943733	2.2581182	1.98874
BF.10.B5	1.0103213	1.0756869	1.1520396	1.1301628	1.2202407	1.1928319	AK094116
BF.10.B6	0.9907307	1.1028676	0.79028904	0.9336175	0.8305633	0.8589781
BF.10.B8	0.9832068	0.96167386	1.0480503	0.9824715	1.0522064	1.0211537	NM_016129
BF.10.B9	1.0148883	1.071891	1.1396921	0.9620903	1.0485075	0.9787712
BF.10.C1	1.0165519	0.957853	0.98180425	0.9723781	0.9803892	0.96495044
BF.10.C11	1.0172284	0.88032275	0.7548501	0.8252689	0.6351169	0.5729776	NM_004419
BF.10.C4	0.90744317	0.9310233	0.8746721	0.87498415	0.82424396	0.85272646	NM_013271
BF.10.C5	0.9605591	0.8885001	0.9613168	1.0241494	1.1946621	1.2851417
BF.10.C6	0.97364914	1.0060251	0.690256	0.91526306	0.59985423	0.64576215	AL040585
BF.10.C7	1.0082036	1.0099981	1.2278291	1.2544812	1.4428061	1.5048244	NM_000217
BF.10.C8	0.9721637	1.010058	0.9345428	1.037819	0.905131	0.90672076
BF.10.C9	0.9628394	0.9624064	0.50769895	0.6799439	0.46717036	0.53752303
BF.10.D1	1.0036122	1.0341164	1.1072985	1.0079567	0.9914435	0.91299206	NM_003666
BF.10.D11	0.9557	0.95693403	0.87613267	0.9622805	0.8768649	0.6945822
BF.10.D2	1.0034977	1.0457796	1.109684	0.98618245	1.166786	1.3110051	NM_004852
BF.10.D4	0.98245835	0.9676962	1.0755876	1.3651755	2.0969658	2.3267977	NM_016376
BF.10.D5	0.9418488	1.0206727	1.054822	1.0274731	0.9179389	0.95821375	NM_018967
BF.10.D6	1.0353858	0.98090446	1.037659	1.156192	1.5890526	1.2314478	NM_000189
BF.10.D7	0.9950971	1.0035185	0.9716126	1.0466813	0.9146264	0.86218685	AB058698,AL834245
BF.10.D9	0.9761965	0.8984517	0.7005073	0.81959164	0.70930743	0.6944914
BF.10.E1	1.0111574	1.0422165	1.0467193	0.9478496	0.9614967	0.8909109	BC030711
BF.10.E2	0.98949146	0.9694658	0.88378674	0.853876	0.93009573	0.8816545
BF.10.E3	1.0284191	1.1372646	1.2584667	0.9589509	0.95381236	0.87375575	NM_014915
BF.10.E5	1.0410389	1.0171882	0.90393925	0.9742811	0.8986008	0.8116544
BF.10.E6	1.0188642	0.9830899	0.9638116	0.91111434	0.8300097	0.78919554
BF.10.E8	0.956883	0.99122703	0.80511266	0.8789722	0.8228914	0.96346676
BF.10.E9	1.1184529	0.9412638	0.86115605	0.8835719	0.9820785	1.0344377
BF.10.F1	1.0016357	0.90058166	0.5214678	0.7106553	0.48330444	0.47098944
BF.10.F11	0.92503834	0.92240673	0.70927435	0.7390207	0.6388426	0.62672263	NM_020180
BF.10.F12	0.94597703	0.9381264	0.7238507	0.7449739	0.65847296	0.69386095
BF.10.F2	0.91940045	0.97001725	0.66608655	0.79316616	0.63172483	0.6855902
BF.10.F5	0.9819906	0.9183233	0.6202595	0.77195936	0.5662025	0.59744704
BF.10.F6	0.9105653	0.95015883	0.51787275	0.84290314	0.5237396	0.5069445
BF.10.G1	0.9132147	0.8912086	0.8203161	0.69734114	0.6065884	0.5835767	AL832329
BF.10.G10	1.0192465	0.968022	0.6966206	0.8438335	0.6392035	0.6444617
BF.10.G11	1.0155569	0.9200317	0.6491667	0.8397673	0.57823163	0.5437773
BF.10.G12	0.9802915	0.9865849	0.7568303	0.81556433	0.6586213	0.624731	NM_024700
BF.10.G3	1.018022	0.9859643	0.951979	0.96388435	1.0575124	1.040779	NM_001715
BF.10.G4	0.99500656	0.9807757	1.0205045	1.0397443	1.1723989	1.2008086	NM_000920
BF.10.G5	1.0289326	1.0281792	1.0989963	1.0236691	0.98516595	1.0790578	AK090675
BF.10.G6	1.0073608	1.0425501	0.98804975	0.97457993	0.96175677	0.9586097	NM_015939
BF.10.G8	1.0105517	0.98146725	1.0357829	1.061155	1.1466131	1.1448681
BF.10.G9	0.9411294	0.8717893	0.5845072	0.7247888	0.6096546	0.6146819	NM_139246
BF.10.H1	0.9594815	1.0026697	0.82474697	0.8617731	0.8008203	0.79596865
BF.10.H10	0.96481276	1.1139826	0.86768043	1.0211567	0.78629285	0.79572034	NM_005166
BF.10.H11	1.0614239	1.0307245	0.7210187	0.84710413	0.70063245	0.7567068
BF.10.H12	0.91722935	0.99687356	0.67067724	0.7804821	0.66772205	0.76281756	AK091591
BF.10.H3	0.98284286	1.1996126	1.2489142	1.3876133	1.726146	1.9714665	NM_006037
BF.10.H5	1.0112865	1.0340297	0.9935801	1.1005535	1.1409261	1.1816297	NM_014142,NM_006023
BF.10.H6	0.97585404	0.9470183	0.9839051	0.9524568	0.9487624	0.9297125	AK056547
BF.10.H9	1.0840259	1.1428543	1.1371464	1.2968596	1.0918134	0.99040264	AL832045
BF.11.A1	1.0403324	0.95623225	0.6633532	0.9338461	0.6557209	0.7032557	NM_003419
BF.11.A10	0.96650034	0.90445185	0.49476627	0.68020594	0.42229202	0.4154957
BF.11.A11	0.9953655	1.0411128	0.93882775	0.9111648	0.87371147	0.7764615	NM_018362
BF.11.A2	0.98603356	1.0151625	0.9863796	0.9810624	0.95611554	0.85738236	BC036771,AK092307
BF.11.A3	1.0197165	1.0385908	1.0659829	1.0603987	1.3140801	1.2427166
BF.11.A4	0.99505234	1.020506	0.98376715	0.9848289	0.9677149	0.8918389	NM_006769
BF.11.A5	0.9999485	1.0316792	0.9915557	0.9849533	0.95992875	0.9304656	NM_006891
BF.11.A6	1.0462495	0.8583661	0.5721649	0.7700985	0.40979028	0.40402353
BF.11.A7	0.9642023	0.9796949	0.99370503	0.95252293	0.8864917	0.8844677
BF.11.A9	1.0151248	0.98325783	0.97159165	0.94735575	0.94205314	0.97368485	L712377
BF.11.B1	0.98665625	0.9201617	0.9640612	1.1429795	1.5793041	1.645712
BF.11.B10	0.95731235	0.9805012	1.0840087	1.208349	1.4580773	1.3633085	NM_003470
BF.11.B12	1.011716	0.9825301	0.97783965	0.97117835	0.9723648	0.88967013	NM_003304
BF.11.B3	1.1024553	0.9232766	0.9240127	1.0272475	1.2735177	1.1473829
BF.11.B4	1.0782185	0.9499762	1.1303159	0.8728316	0.9302785	0.7653248	NM_014741
BF.11.B6	1.0050726	1.0215336	1.0066707	1.0131485	0.9852547	0.9045447	NM_012138
BF.11.B7	0.9757189	0.91930896	0.9791945	0.934786	0.98849803	0.9953252	NM_000321
BF.11.B8	0.9828289	1.1195968	1.3379838	1.4176855	1.6584932	1.5909299
BF.11.B9	1.0220559	0.8649979	0.5995465	0.75635874	0.5782873	0.57134956
BF.11.C1	0.93999714	0.954067	0.94892484	1.0333915	1.3957903	1.1955081	NM_018152
BF.11.C10	0.9992314	1.0931338	1.1384823	1.1381954	1.2172269	1.1963184	NM_033201
BF.11.C11	0.9492784	1.0308433	0.9944308	0.92907095	0.8293417	0.79763466	NM_080552
BF.11.C2	0.9718784	0.9651927	0.9505015	1.0118529	1.073338	0.85096467	NM_022369
BF.11.C3	1.0767671	0.99775964	1.0549875	1.0722916	1.0263683	0.8716021	BC013923
BF.11.C4	1.0353945	1.028753	0.9780971	0.9440229	0.92358893	0.92841387	NM_133436,NM_001673
BF.11.C5	0.97024316	0.9443804	0.7144242	0.77723485	0.63837165	0.6369125
BF.11.D1	0.99085194	1.0734824	1.1237006	1.0607475	1.0948093	1.1132684
BF.11.D10	1.0374762	1.0078933	0.9623358	0.94145554	0.90430903	0.7819471	NM_002552
BF.11.D11	1.015697	0.9787616	1.039706	1.0121084	1.2052051	1.103682
BF.11.D12	1.0825851	0.8470186	0.7124243	1.0374403	0.9072325	0.8388463	NM_004716
BF.11.D2	1.0586795	1.0383419	0.9657631	0.99766797	0.92343396	1.0500175
BF.11.D3	1.1120118	1.0297844	0.7256092	0.9034663	0.7363671	0.70971876
BF.11.D4	1.0058148	0.9275142	0.917615	0.86205316	0.8826137	0.90618366	BI462354
BF.11.D5	1.0022767	1.0199705	1.1337478	1.0323952	0.98490983	0.89925283	AB006624
BF.11.D7	1.0973771	0.99713147	1.4440292	1.6466863	2.4915063	4.372018	NM_014398
BF.11.D8	0.95795447	0.93337196	0.9319554	0.8857501	0.89360136	0.8237812
BF.11.D9	0.97387856	1.0049369	1.040268	1.083737	1.0929486	1.1716487	AI024823
BF.11.E1	0.96148974	1.044445	1.1094289	1.0586576	1.1395354	1.2475089	BC010610
BF.11.E10	0.99743783	0.95685756	0.9703757	0.93247676	0.94677615	0.8739874	NM_015570
BF.11.E11	0.99265254	0.90045905	0.6007393	0.7601534	0.5221266	0.50079566
BF.11.E12	1.0324956	0.8601951	0.54975754	0.87114793	0.5938428	0.5868217
BF.11.E2	0.9650204	0.97495323	0.92928195	0.95039284	0.8726321	0.9348718
BF.11.E4	1.0160265	0.9524169	0.66899174	0.71726996	0.701621	0.7170271
BF.11.E5	0.9823766	1.0195764	0.99560124	0.9805896	1.0514244	1.0786052	BE159610
BF.11.E7	1.016073	1.0261223	0.99078894	0.94500685	0.86522925	0.8623673	NM_152315
BF.11.E9	1.0239968	1.0933964	1.1012886	1.1482877	1.0985265	0.9227886	BC022374
BF.11.F1	0.961558	1.0286992	1.1322391	1.0110996	1.0747762	0.92888784
BF.11.F10	1.0033753	1.0116485	1.0647684	1.0426612	0.9720219	1.072589
BF.11.F11	0.99262255	0.9782054	1.0083278	0.94307244	0.9656664	1.0005789
BF.11.F2	0.9456158	0.9356451	0.99266773	0.88695925	0.90549797	0.70543647	NM_001962
BF.11.F3	1.1014214	0.9343445	1.0931946	1.0586983	1.1731169	1.114291
BF.11.F4	0.9901455	0.9734426	0.9491917	0.95097274	0.93020135	0.89506185	BU162035
BF.11.F7	1.0991055	1.0549079	0.90119904	0.9951566	1.0415133	1.047568	NM_005080
BF.11.F8	0.9780549	0.9873174	0.94242954	0.94150007	0.94822085	0.9034374	NM_018340
BF.11.F9	0.95611405	0.9506323	0.98887306	0.98310244	1.0468227	1.3983527	H80315
BF.11.G1	0.9973245	1.0415561	0.9937632	1.0183818	0.91404676	0.9584052	BC043276
BF.11.G10	1.0084842	0.98922384	0.9835184	0.9791806	1.138545	1.1620507	NM_006496
BF.11.G2	1.000899	0.9002896	0.9215338	0.9188606	1.7168998	1.1959368	AF171055
BF.11.G3	1.0255917	1.1041757	1.072178	1.1091651	1.0261958	1.0587144	NM_003543
BF.11.G4	1.0178931	1.0192847	1.0757618	1.0060129	1.0816212	1.1661125	BE730036
BF.11.G5	1.0552876	0.88584536	0.85059834	0.87145877	0.9839094	0.8894171	NM_002530
BF.11.G6	1.0055041	1.0063184	1.0318534	0.9317869	0.8353567	0.88919574	AA319772
BF.11.G7	1.0389254	1.1275401	0.87018144	0.93149906	0.82537514	0.8623273	NM_152697
BF.11.G8	1.0136694	0.8959392	0.5611731	0.6737439	0.4726451	0.484767
BF.11.H1	1.0069392	1.0364712	1.098649	1.070779	1.4773818	1.5070155	AA136813
BF.11.H10	1.0335085	0.991002	1.0459889	0.91946393	0.9594099	0.83353317	NM_001144,NM_138958
BF.11.H2	1.0169661	1.0239946	1.0078473	0.9923463	1.0471915	0.904106	NM_003543
BF.11.H3	1.006255	1.0007976	1.0280024	0.955329	1.0431963	1.0157949	NM_002945,BC035077
BF.11.H5	1.0736173	1.1664782	1.1285523	1.2039253	1.5239595	1.4180262	BF894193
BF.11.H6	1.0847752	0.9423658	1.073754	1.105298	1.077859	1.2720784
BF.11.H7	0.9615145	0.9461676	0.9679852	0.9035722	0.9434773	0.95101976
BF.11.H8	0.98695385	0.92019	0.9099183	0.8925714	1.0199558	0.8512673	NM_021970
BF.11.H9	1.0499041	1.0921631	1.1333025	1.2408787	1.8420385	1.5250518	NM_032269
BF.12.A1	1.0322148	0.9520557	1.0340904	0.98101777	0.9943579	1.077688
BF.12.A11	1.0440185	1.0752554	1.0963488	0.9352575	0.9023138	0.9662564	NM_033645
BF.12.A12	0.9991665	1.0070075	0.99925905	0.94380873	0.9552232	0.89984256	NM_018282
BF.12.A2	1.0703611	1.0857084	1.1811281	1.3505526	1.4444054	2.0740526	NM_030968
BF.12.A3	1.0370015	0.9215473	0.9591388	1.0249552	1.3996382	1.4028327
BF.12.A5	0.9863474	0.9850986	0.96404415	0.815248	0.84986913	0.88035315	NM_013398
BF.12.A6	1.0197151	1.0523133	1.1402786	1.0291747	1.0659832	0.9153697	NM_022719
BF.12.A9	1.1296803	1.0765538	1.1303695	0.98927504	0.90442866	0.9364441
BF.12.B1	0.9537787	0.87694746	0.819694	0.75118506	0.7420149	0.64365816	NM_005087
BF.12.B10	0.9941163	1.0141647	1.0988965	1.0376954	1.1790382	1.1275375	NM_003221
BF.12.B11	1.0380334	0.9970589	0.9784045	0.88382965	0.92125046	1.0116992	NM_006821
BF.12.B12	1.0055578	1.0063616	1.0271758	0.9711658	0.9953141	1.0850142	NM_144964
BF.12.B2	0.9934158	1.1630054	1.2557206	1.4519309	1.4358768	1.5461248	AA580630
BF.12.B3	0.98857546	0.97823566	1.0244719	0.99684405	1.1465175	1.1949992	NM_001380
BF.12.B4	0.96676475	0.9600919	0.64624804	0.7868597	0.610129	0.6686426
BF.12.B6	0.9812402	0.97971773	0.9726635	0.95134854	1.0521352	0.9997472	NM_003144
BF.12.B9	1.074462	1.0645838	0.8792565	0.91904354	0.9756035	1.1331604	NM_002951,NM_152503
BF.12.C10	1.016161	0.98353183	1.0486903	1.0524209	0.9537686	0.95045	NM_014031
BF.12.C12	0.98539096	0.9742382	0.955642	0.9021756	0.9056093	0.9387458
BF.12.C2	0.9887261	0.896646	0.9489886	0.8725647	0.8494	0.8943521	NM_003257
BF.12.C3	1.0866827	1.155767	1.0265793	0.8255024	0.8637955	0.8559995
BF.12.C4	1.012514	1.0121936	1.0433749	0.9761773	0.99007523	0.8283713	NM_032632
BF.12.C5	1.0088784	1.0178986	0.9541707	0.9522524	0.94949484	0.83575064	AK054663,AF176832
BF.12.C6	0.9776724	0.92645437	1.0395645	0.93488646	0.9138605	0.8615995	NM_013398
BF.12.C8	0.9913184	0.98083174	0.9923133	0.97721493	0.981567	1.0119892	AA718922,AL601876
BF.12.C9	1.0196288	0.9733142	1.0441734	0.9547706	0.92299783	0.9341252	NM_024056
BF.12.D10	0.9480593	0.92837405	0.9726747	0.8501652	0.89424443	0.8988484	NM_004100
BF.12.D11	1.0216229	1.0355734	0.71832603	0.9086135	0.7186159	0.8039887
BF.12.D12	1.0432507	1.0724329	1.1427054	1.118433	1.1160928	1.2599128
BF.12.D2	0.9997336	0.9956547	1.006927	0.98442245	0.98938096	0.90337723	NM_153219
BF.12.D4	1.0065323	1.0026758	1.038769	1.013027	1.0169232	0.9890703	AB067799
BF.12.D5	0.9864049	1.0131102	1.069477	0.94970256	0.9252449	0.81787074	NM_002492
BF.12.D6	1.0013498	0.96518725	0.9917141	0.9207273	0.9115731	0.9426032	NM_025041
BF.12.D7	1.0089107	1.0716485	0.81402284	0.94239163	0.95782983	0.9959551	NM_003794
BF.12.D8	0.9393382	0.9585404	1.004097	0.90022296	0.96830094	0.98183686
BF.12.E1	0.9997613	1.0005096	1.0696893	1.1503539	1.2930218	1.6237737	NM_004393
BF.12.E10	1.0488013	1.016162	0.94307315	1.2747353	0.9093885	1.084825	D52587
BF.12.E11	1.0033088	1.0147	0.9003251	0.9019429	0.8590057	0.84998447	NM_014398
BF.12.E12	1.0215406	1.0791342	1.0470192	1.0603694	0.97393537	1.081674
BF.12.E2	0.9939759	1.0066377	1.061666	0.991001	0.99260265	0.9590372	BG896917
BF.12.E3	0.98826015	0.93125725	0.97059226	0.9549211	1.3657889	1.256372	NM_001637
BF.12.E4	1.0219474	1.1418375	1.3372823	1.3134112	1.386118	1.6674563
BF.12.E6	1.0382587	0.95975393	0.99623936	0.92493886	0.95710135	0.9339438	NM_003248
BF.12.E7	0.9842788	0.9527441	1.0309497	0.95916045	0.97498125	0.89333963	NM_012139
BF.12.F1	1.0663648	0.9919481	1.1626335	1.0601093	1.049783	1.0528183	NM_003095
BF.12.F11	0.9899076	0.95315343	0.96454376	0.9186108	0.9781808	0.93163186	NM_024784
BF.12.F2	1.0201995	1.0239078	1.0449454	0.9902904	1.0736371	0.91061103	BI114370
BF.12.F3	0.980149	1.0486649	1.056437	0.9929733	0.94930255	0.96366245	BQ435746
BF.12.F4	0.97741795	0.90718937	0.9800639	0.9747243	0.96594375	0.93225735	NM_021926
BF.12.F6	0.97894275	1.0231837	0.7390561	0.8760582	0.75258505	0.8474157
BF.12.F7	0.973923	0.9900185	1.000797	0.94845414	0.93514156	0.94747764	NM_024853
BF.12.F9	1.0121983	0.9513168	1.0059637	0.9703686	1.0308194	1.112673	NM_005238
BF.12.G1	0.97124565	1.0684032	1.0500753	1.0210463	1.143371	1.125404	BF214562
BF.12.G12	0.9766009	0.8978826	0.5954119	0.77632046	0.5339197	0.51570684
BF.12.G2	1.0114052	0.95136726	0.6320737	0.7748816	0.56965107	0.6139635
BF.12.G4	0.9986567	0.9738913	1.0899854	1.0131721	0.99924034	0.90377665	NM_007294
BF.12.G5	1.0156053	1.0268575	1.0762999	1.0200202	0.97500765	0.97220814	NM_130785
BF.12.G6	1.0063837	0.9833174	0.9798586	0.9870004	0.974068	0.8949878	T98160
BF.12.G7	1.0060817	1.0217183	0.9796209	0.9752269	1.0117265	1.0476826	BE246042
BF.12.G8	0.9918212	0.9948664	1.1231012	0.8894291	0.89589256	0.8218755	NM_000982
BF.12.G9	1.0075713	0.9808762	1.1576865	1.1256331	1.2932659	1.4338468	NM_000635
BF.12.H1	1.0429904	0.958082	1.1102455	1.0956199	1.2089726	1.1278305	NM_002509
BF.12.H11	0.9770553	0.874738	0.92030096	0.8540476	0.85426754	0.8684175	AB002344
BF.12.H2	1.0005596	0.93161476	0.77011865	0.8912494	0.6923539	0.6319037	NM_032836
BF.12.H3	0.9612681	0.8966151	0.94461256	0.96924233	0.9343957	0.98015213	BU509199
BF.12.H6	1.02309	1.0133622	1.0989809	1.0657535	1.0417665	1.0709789	NM_002993
BF.13.A1	1.0924267	0.9872939	0.94539225	1.0558219	0.9404679	0.9998237	BG990159
BF.13.A10	1.0338393	1.1245688	1.1181946	1.1129601	1.0971345	1.1202831
BF.13.A11	1.0924298	0.9342234	0.9575033	0.8943097	1.3064216	0.9500447	NM_006350,NM_013409
BF.13.A2	0.98205	0.9234658	0.6365177	0.7445518	0.56534225	0.5450031
BF.13.A3	0.99725133	1.0027447	0.9427185	0.963976	1.0622642	1.0813028
BF.13.A5	1.0260141	0.964578	1.1277975	1.1162192	1.8757309	1.8633372
BF.13.A6	1.0023334	1.0019095	1.0141878	0.9982162	0.9430843	0.89100885
BF.13.A7	0.992247	0.9640619	0.72377115	0.98690903	0.6059525	0.5698712
BF.13.A8	1.0224739	1.056998	1.0497841	1.0314734	1.1933486	1.246515	AK097058
BF.13.A9	0.9444984	0.9638415	0.9019991	0.86446106	0.7838066	0.86795485	NM_018951,NM_153715
BF.13.B1	0.9879851	1.024541	1.0499803	0.989684	0.93890905	0.9394117	NM_003171
BF.13.B10	1.0593387	1.042433	1.0131898	0.99422115	0.95957077	0.99998194
BF.13.B2	1.0463266	0.9492783	0.7801302	1.0145948	0.83030915	1.0552256	AA601199
BF.13.B3	0.963671	1.0304219	0.9816787	0.9717102	0.94766074	0.9495472	BI562182
BF.13.B4	0.96029925	0.96916616	1.0302446	1.0756311	1.1852462	1.0061418	BI913308,BM782014
BF.13.B7	1.0737337	1.0327693	0.68037844	0.8505944	0.68870467	0.68795544	AK093416
BF.13.B8	0.97817105	1.0203719	1.0164331	1.1419399	1.4478718	1.5566219	BC007540
BF.13.B9	0.9948761	1.0084417	0.99681747	1.0076699	1.3451202	1.5278292	NM_001380
BF.13.C1	0.9650118	0.9103462	1.0830826	1.1408005	1.4113579	1.5845608	AI809495
BF.13.C11	1.150695	1.0743715	1.0449907	1.0403053	1.0442753	0.83210945	NM_004821
BF.13.C12	1.0187029	1.0693014	1.0463383	1.0263407	1.0323061	1.0423349	NM_004389
BF.13.C2	1.092962	0.9676249	0.57829523	0.7927274	0.5063417	0.5189224
BF.13.C3	0.97689515	1.0225486	1.0515896	1.0496265	1.1374257	1.1621747
BF.13.C4	1.0070683	1.0030212	0.9855922	0.9770634	0.95320755	0.7953681	NM_003937
BF.13.C5	1.0951308	1.0323337	1.0288152	1.0563577	1.0163387	1.0206671	NM_025230
BF.13.C6	1.0061748	1.007417	1.0307987	0.9726363	0.9804803	0.8815401	AK092566,BC013198
BF.13.C8	1.0336717	1.0629611	1.084768	1.0130929	1.0304424	0.9479876
BF.13.D1	1.061558	0.9005189	0.8672984	0.895282	0.86510664	0.8367669	BC015942,BC034633
BF.13.D10	1.0116626	1.0212251	0.9778507	0.9710832	1.0092666	0.9764167	AI793060
BF.13.D12	1.0158023	0.9078562	0.7592887	0.8582823	0.7711638	0.8543423
BF.13.D2	1.0217394	0.9976325	1.023961	1.0016723	1.0166061	0.9286714	NM_138288
BF.13.D4	0.9960234	1.0575857	1.0463747	1.0862869	1.1237798	1.2659212	AB028946,AL137525
BF.13.D5	1.0111718	0.9885314	0.9871419	0.95176655	0.9740034	0.93387455
BF.13.D7	1.021698	1.0553111	1.0858365	0.98514235	1.0000027	0.9520351	AK056544
BF.13.D8	1.0037459	0.98499674	0.98290616	0.9776429	0.962524	0.90176845	NM_003192
BF.13.D9	0.97538036	0.97219217	1.0260055	0.9880176	0.97318137	0.94674665	NM_080668,NM_006782
BF.13.E1	0.9968	1.0356457	1.0397109	0.99682873	1.093834	1.0067666
BF.13.E2	1.0126176	1.0256548	1.0292289	0.9942956	0.9707989	0.9456022	NM_004845
BF.13.E3	0.9767286	0.9917247	1.0014524	1.0317637	0.9550942	0.8337561	NM_152333
BF.13.E5	0.99096286	1.0266223	1.122833	0.9795141	0.89885086	1.0477258	D86974,NM_014006
BF.13.E6	1.0401716	0.9682054	1.0182612	1.2325372	1.9180374	1.987368
BF.13.E8	0.99634594	0.97352123	0.9355728	0.8286535	0.91611224	0.86431146	NM_004653
BF.13.E9	0.9903874	0.97854245	0.896384	0.9542352	0.98931164	0.9273361	NM_014063
BF.13.F10	1.0090348	0.99324167	0.96984285	0.9323631	0.9505917	0.94184375	AK055464
BF.13.F11	1.0004942	1.0644832	1.0505447	1.0915045	1.091853	1.0807931	NM_022072
BF.13.F12	1.0018566	1.0401365	0.9870231	1.0417871	1.1676822	1.3199384
BF.13.F2	1.0267757	1.0594856	0.9086494	0.93718076	0.8649887	1.0019791
BF.13.F3	0.95781446	1.1419033	1.1478462	1.1257731	1.2837365	1.3737682	NM_004852
BF.13.F6	1.0468233	1.0753556	1.0072435	1.0640382	0.979002	1.2329801
BF.13.F8	1.0009755	1.0162079	1.0907526	0.9842565	1.1890758	1.3623704	NM_005654
BF.13.G1	0.9829976	1.0186281	1.0746254	0.9777278	1.0585084	1.0369221
BF.13.G10	1.0327878	1.1474373	1.0896506	1.0808836	1.0879377	1.2468323	NM_014308
BF.13.G12	1.0078726	0.9792474	0.95946336	0.97809416	0.9227188	0.83830374	NM_002226,NM_145159
BF.13.G2	1.0110642	1.0066239	0.92678624	0.8752603	0.836061	0.84051496	NM_024801
BF.13.G3	0.93395823	0.9697132	1.0103871	0.9294889	0.91811115	0.7474175	AB037743
BF.13.G4	1.0183151	1.0178155	1.0000013	0.9816833	0.9544341	0.8682599
BF.13.G5	0.9839422	0.9910233	1.0137616	0.9715247	0.9694792	0.9076508	NM_018686
BF.13.G7	1.0068187	1.013157	1.051434	0.9863801	0.9946592	0.90487456	NM_003576
BF.13.G8	0.99034953	1.0029627	1.0920447	1.0910487	1.0259438	1.1012088	BC006361
BF.13.G9	0.9988163	0.9616505	1.0520668	0.964475	0.9445045	0.9398204	AK097058
BF.13.H1	1.0038635	1.0524743	1.1178178	1.1244123	1.2743225	1.2870597
BF.13.H10	0.98459595	0.9690011	0.9457322	0.9261763	0.94864506	0.88744414	NM_058171
BF.13.H2	1.0228101	1.011891	0.9962909	0.9712085	0.98936224	0.93163437
BF.13.H3	0.99009335	1.0209548	1.0186377	0.95946556	0.9939814	0.87780035	NM_006595
BF.13.H4	1.0048686	1.0918548	1.0863976	1.0515269	1.1364499	1.1603737	NM_080475
BF.13.H5	1.0210395	0.9934161	0.59046596	0.78427535	0.61019266	0.6130139
BF.13.H8	1.0156759	0.98277724	0.990406	0.9875779	0.95289105	0.92574835
BF.13.H9	1.0039884	1.129163	1.2149999	1.1112826	1.2435949	1.1945018
BF.14.A11	0.9801223	0.9306188	0.9361525	0.94720244	1.0647273	1.0466923
BF.14.A12	1.025797	1.046417	1.130179	1.0952978	1.0304388	1.3048398	Y11709
BF.14.A4	1.0181338	1.116759	1.0037954	1.15371	1.1034482	1.171999	NM_007188
BF.14.A6	1.0071117	0.9678016	1.0054299	0.92876035	0.9250046	0.8483279	NM_022078
BF.14.A8	0.9791414	0.9663132	0.9445416	0.96971196	0.9735495	0.9663556	NM_032307
BF.14.A9	1.0017275	0.9727867	1.0282035	1.0311995	1.3327565	1.5126845
BF.14.B1	0.9710771	1.0232556	0.9969771	0.9560321	1.0139654	1.0038458	NM_025135
BF.14.B11	1.001752	0.96505266	0.966578	0.9683092	1.1233678	0.99940515	NM_139058
BF.14.B12	0.98897266	0.9266049	0.9806601	1.0181241	0.94550085	0.9722209	NM_018355
BF.14.B2	0.99542797	0.93459266	1.1276091	1.0222859	1.4264984	1.6310887	NM_014634
BF.14.B4	1.0281413	1.048104	1.1118709	1.1530908	1.5847023	1.8221825	NM_019061
BF.14.B5	0.986599	0.9713865	0.9980262	0.96370137	0.95167285	0.87952363
BF.14.B6	1.0072478	1.0375127	1.1314744	1.1439538	1.8966722	1.9751803	NM_015600
BF.14.B8	0.99460757	0.9641813	0.97502494	1.0196339	1.0504737	1.0774904	NM_003924
BF.14.B9	1.0063233	0.96190274	0.86236817	0.8986764	0.8876411	0.81475943	NM_002689
BF.14.C10	0.9926643	0.86248857	0.5927579	0.71037376	0.5281347	0.51147157
BF.14.C11	1.0213974	1.0027192	0.97323734	0.9832326	1.0729269	0.98217994	NM_080597
BF.14.C12	1.0485222	0.9962596	0.9934829	0.9009069	0.85758644	0.8965268
BF.14.C2	0.9772439	0.95613915	0.90675604	0.8686407	0.8899641	0.96415156	NM_004832
BF.14.C3	0.9889684	0.94584	0.98565614	0.9653609	0.9447932	0.89713037	NM_005736
BF.14.C5	1.0491531	1.1109667	1.1049495	1.1113484	1.1459675	1.4353484	AK097037
BF.14.C9	1.1069008	0.89994735	0.9326237	0.84603363	0.93636847	0.59101576	NM_015984
BF.14.D1	1.0145535	1.0527266	1.0833328	1.0323027	1.0428104	0.9256959
BF.14.D10	1.1115725	1.1389705	1.141183	1.2531135	1.4591365	1.8886127	NM_003235
BF.14.D11	1.0275453	0.9970049	0.94075245	0.8860621	0.9015834	0.75999576
BF.14.D12	1.0321141	1.0804825	1.0855206	0.95430744	1.1198635	0.91340905	NM_005668
BF.14.D2	0.9442292	0.93567955	0.96751064	1.0752537	1.930165	2.2152998
BF.14.D3	1.0154487	1.0224202	1.0093459	0.9872724	0.96690154	0.9445937	AF194537
BF.14.D8	1.000258	0.96520114	0.93683803	0.9877715	0.8842351	0.89270407
BF.14.D9	1.0349454	0.73848027	0.5552187	0.6549661	0.55996877	0.66362727
BF.14.E10	0.9805528	1.0541891	1.1406851	1.0817409	1.0247703	1.1280588	NM_014841
BF.14.E11	1.0466099	1.0919584	1.123428	1.0958034	1.0367197	1.0392421	NM_152447
BF.14.E12	0.9967224	1.0314183	1.0081196	0.9893211	1.0408752	0.9082684	NM_017700
BF.14.E2	1.0445975	0.9297841	0.78345037	0.88782984	0.8141	0.846444
BF.14.E3	0.9858042	0.97977316	0.9758116	1.0431683	1.0109726	0.97801614
BF.14.E5	1.0101625	0.97380966	0.9568622	1.108119	1.0797788	1.1371361
BF.14.E6	0.98198175	0.9357711	0.94391936	0.92715955	0.8805393	0.853779	NM_003010
BF.14.F1	1.1260494	0.994822	0.797642	0.86859965	0.8701861	0.96167994	NM_004193
BF.14.F10	1.0737576	0.9788935	0.93087184	0.94205827	1.0632979	0.94254756	NM_005986
BF.14.F11	1.0366834	0.8664204	0.7497676	0.73597646	0.69978255	0.8797763
BF.14.F4	0.9961111	0.90812707	0.95060056	0.94180936	0.9432291	0.91387784	NM_006613
BF.14.F7	0.994573	0.9678481	1.0253917	0.93226874	0.97476786	0.9117912
BF.14.F8	0.97918063	0.9099103	0.91939926	0.9431521	0.8882743	0.7631786	NM_018380
BF.14.F9	1.0345129	0.8630176	0.7474382	0.87485117	0.8045047	0.7999269	NM_019099
BF.14.G12	1.0420142	1.0955626	1.0602285	1.0252662	1.152269	0.9302383
BF.14.G3	1.0082855	0.9894637	0.99115336	0.9985785	0.9653705	0.97871935	NM_006329
BF.14.G4	1.0143296	1.0040752	1.0128087	1.0011393	0.9891208	0.91910124	NM_015393
BF.14.G5	0.97553754	1.0227549	1.0503473	1.1813108	1.5132973	1.3609103
BF.14.G6	1.0095797	1.0153488	1.0778189	1.0523853	1.2053106	1.3155295
BF.14.G7	0.96803826	1.0192491	1.0234689	0.96199906	0.95439696	0.89427924	NM_006337
BF.14.G8	0.97829574	0.9583208	0.8522901	0.86606807	0.9199202	0.93739784	NM_016105,NM_019091
BF.14.H1	0.93283427	0.8178716	0.6230319	0.7169938	0.5433945	0.59587646	NM_015446
BF.14.H10	1.0074623	1.0016862	0.99067724	0.9694799	0.97169745	0.7953787	NM_003849
BF.14.H12	0.99515146	1.3476415	1.428726	1.659807	1.2689506	1.5737485
BF.14.H3	0.99466544	1.0078741	1.0521197	1.0192269	1.0153346	0.9492184
BF.14.H4	0.9867319	0.9393482	0.9402608	0.9945282	0.9856272	0.93500584	NM_002241
BF.14.H7	0.9388016	0.9788787	1.0169594	0.95937926	0.9525631	0.90717727	NM_015071
BF.14.H8	1.0077654	0.9809817	1.0059093	1.0239956	0.9679556	1.0086325	NM_013316
BF.14.H9	1.0317291	1.2222432	1.4948089	1.4754263	1.4245231	1.5811322
BF.15.A1	0.9828832	1.002244	0.98543394	1.0041883	0.96087193	0.91076344
BF.15.A10	0.98071015	1.0012989	1.0011708	0.7997042	0.85068023	0.771765	NM_018098
BF.15.A11	1.0960351	1.117596	1.0104747	0.9993629	0.89211285	0.91828585	NM_004370,NM_080645
BF.15.A12	1.0287831	1.0185931	1.0707729	0.9790564	1.0413871	1.10531
BF.15.A2	1.0256033	1.0179696	1.0462778	0.9797478	0.9469918	0.90344775	NM_002045
BF.15.A3	0.9851691	0.97042507	0.97278124	1.0155936	1.0011815	0.9446739	NM_014588
BF.15.A4	1.0150936	1.0365083	0.93592805	1.0061717	0.9166492	1.0005178	BC030211
BF.15.A5	0.9938182	1.0841072	1.0617026	1.0869242	1.0240668	0.97408366
BF.15.A6	0.99252176	0.96374273	1.041122	0.942346	0.846244	0.8403268
BF.15.A7	1.0644029	0.9890269	1.0054988	0.9724838	0.9994405	1.3843123
BF.15.A8	1.0324785	1.0170584	1.0042478	0.9856623	0.9728157	0.90358335	LAMA1
BF.15.A9	1.044256	1.0641977	0.68888295	0.8349485	0.68241787	0.68037486
BF.15.B1	0.99664533	1.063232	1.0409095	1.0559373	1.157945	1.1184739	NM_006168
BF.15.B11	0.9864544	1.0183789	1.0032277	0.98189133	0.9774816	0.9092431	AK054846
BF.15.B12	1.0008031	1.0145167	1.0084974	0.98926437	0.99037296	0.909515	NM_004296
BF.15.B2	1.0178022	1.0096028	0.97162485	1.0098202	1.1066896	1.0263466
BF.15.B3	1.0396549	0.98852855	0.5250722	0.5648093	0.26092046	0.19578141
BF.15.B4	0.95156854	1.0409302	0.9553779	0.9738621	0.9754873	0.96830535	NM_018452
BF.15.B5	1.0048509	0.92352253	0.9972952	0.94549376	0.96707475	0.9852373	NM_019048
BF.15.B9	0.9687644	1.0235984	1.0137779	0.9698492	1.0810949	0.9745947	NM_000966
BF.15.C1	1.1173722	0.92377436	0.62694836	0.6842253	0.6118678	0.6910248
BF.15.C10	0.9766069	1.0080199	1.0076125	0.9493841	0.9613351	0.9714146	BC026034
BF.15.C11	0.9943908	1.0003394	1.0526409	0.96036863	0.96059114	0.92557985
BF.15.C12	0.9508347	1.1267534	1.0717386	1.25559	1.3195175	1.4370786	BF058647
BF.15.C2	1.0365468	0.9955577	0.84059024	0.8758278	0.82084686	0.84767497	NM_032571,NM_152939
BF.15.C3	0.9351747	0.9186451	0.8790583	0.8599691	0.70549715	0.6638137	AB020640
BF.15.C4	0.9656341	1.0327649	0.8392818	0.97445124	0.9153585	0.916823	NM_017801
BF.15.C5	1.0119145	1.0126884	1.0282519	0.9828649	0.9557649	0.9241972
BF.15.C7	1.0802228	1.019718	1.0514308	0.9612833	1.1624501	1.1758972
BF.15.C9	1.0078518	1.0546552	1.0073788	0.97245854	0.8818935	1.1647111	NM_004905
BF.15.D11	1.0266799	1.0228286	0.9993666	1.0677416	0.9275958	0.86574507
BF.15.D12	0.97460574	0.95217854	0.99887896	1.0908974	1.3357735	1.221063
BF.15.D2	0.8961898	0.99193305	0.82665944	0.9557639	1.0173566	1.0925384
BF.15.D3	0.9929471	1.0357414	1.1065692	0.9952075	1.0471413	1.0444816	BG058576
BF.15.D5	1.078988	1.1705344	0.87827665	1.0469418	0.6593529	0.53895724	NM_014795
BF.15.D6	0.6971589	0.9106632	0.40546453	0.7458313	0.31693196	0.315468
BF.15.D7	0.97073644	1.043781	1.2083523	0.99718046	1.0450152	1.0022534	NM_018260
BF.15.D8	0.9546556	1.3004208	1.4096116	1.6450953	1.5085809	1.9153794	BC020256
BF.15.E1	1.0141686	0.9907744	0.88918555	0.8538843	0.8430067	0.93459
BF.15.E10	1.0128231	1.0111958	1.0011699	1.0611356	1.8115695	2.0661435	NM_001303
BF.15.E11	0.9901153	1.0453765	1.1705406	1.1186262	1.0268366	1.015908	T09353
BF.15.E2	1.04712	1.0288672	0.9746102	0.91013587	0.95610106	0.7642322	NM_006845
BF.15.E3	1.019468	1.0497037	1.0771332	1.0258269	1.0506743	0.97534037	NM_005763
BF.15.E4	0.9662739	0.9762004	0.9640053	0.9787018	0.9700654	0.93707955
BF.15.E5	0.9910345	0.941575	1.029869	0.9393568	1.024796	1.0335722	BI765824
BF.15.E6	1.1182973	1.0889739	0.6172036	1.0162979	0.5641973	0.5535255
BF.15.E7	1.0034394	1.0198567	1.0673721	0.98725635	0.9892915	0.92898
BF.15.E8	1.1401842	0.976448	1.2177159	1.2256091	1.2001079	1.2298007	BF435059
BF.15.F1	0.98292905	1.0629889	1.1420338	1.297847	1.6575694	1.1187434	NM_002651
BF.15.F10	1.0118908	0.99069774	0.9454389	0.9898977	0.97687095	0.9028746	NM_002509
BF.15.F12	0.99906206	1.0670054	0.9609245	0.93680185	0.9122975	0.7536169	NM_006627
BF.15.F2	0.98887753	1.0094981	0.9909146	0.9384647	0.94123673	1.1260833
BF.15.F3	0.9754124	1.0981865	1.0864708	1.0461178	1.0236055	1.007534	NM_003104
BF.15.F5	0.9791343	0.9964858	1.0059054	0.9803377	0.9552627	0.9332574	BG620924
BF.15.F6	0.9892332	1.0397102	1.0356321	1.070432	1.1300381	1.2469294
BF.15.F7	0.96884024	1.0316858	0.9710067	1.030979	0.99054873	1.0785646
BF.15.F8	0.99285144	1.0005624	0.9729597	1.0069666	1.1774262	0.9981992	NM_005709
BF.15.F9	1.0093684	1.0064926	1.0078411	0.9527882	0.9671201	0.9058211	NM_000269
BF.15.G10	1.0227594	1.0572766	1.0769198	1.0008656	1.0596974	1.155697	NM_012337
BF.15.G11	0.9827279	0.9704775	0.9674845	0.94127274	0.9361694	0.8862411
BF.15.G12	0.9992327	0.9649075	0.9905467	0.96214426	1.0378478	0.9614535	NM_012340
BF.15.G2	1.0039243	1.0171082	1.0007294	0.96242136	1.0048327	0.94333804	NM_001878
BF.15.G4	0.98706055	0.97469604	1.0300815	0.96974516	1.0395409	1.0280372	AL833646
BF.15.G6	0.9427918	1.0271654	0.9473079	0.9703808	0.92360276	1.222487	AF131741
BF.15.G9	0.9867657	1.0406283	1.0201495	1.0096358	0.88224196	0.951366	NM_033342
BF.15.H1	1.0315546	1.0949419	1.089677	1.0053447	0.93393373	0.8819819	NM_003822
BF.15.H10	0.9827974	0.9979843	1.014718	0.9613134	0.99096614	0.91600215	NM_145296
BF.15.H12	1.005423	0.9598268	1.027454	1.029329	1.0017977	1.0135254
BF.15.H2	0.9580192	0.9625753	1.0096865	0.9283811	0.941323	0.7408889	BC033290
BF.15.H3	0.9757753	0.96567714	0.95048517	0.9462763	0.9357206	0.8983563
BF.15.H4	0.96840894	1.0095785	0.6351714	0.7806358	0.5871762	0.63332075
BF.15.H6	1.0035574	1.0438699	1.0052723	1.0143092	1.1516497	0.9767003	NM_014240
BF.15.H7	0.9886712	1.0020397	0.9677077	0.9905418	1.0432465	1.0298338	NM_000461
BF.15.H9	1.016673	0.9977842	0.98000807	0.9596053	0.97494316	0.9156217
BF.16.A1	1.0009719	0.99132717	0.9987583	0.94613844	0.9424076	0.90288347
BF.16.A12	0.9576958	0.9031274	0.8620451	1.0011417	0.78323364	0.83581966	NM_000774
BF.16.A2	1.02155	1.0332114	1.1349818	1.1534764	0.986218	1.0190953	BC037562
BF.16.A3	1.0128773	1.0704843	1.1437125	1.1496328	1.274334	1.2311064
BF.16.A4	0.95188457	1.0164182	1.1664962	1.0696565	1.2825629	1.1563032
BF.16.A7	0.9673485	1.0146463	0.9557667	0.93898666	0.9236855	0.83598876	AA377541
BF.16.A8	1.0554667	1.0765704	1.0612118	1.0106024	1.1943561	0.8352223	NM_004547
BF.16.B1	1.0187539	0.9245448	0.9987739	0.9619518	0.9739016	0.9182316	NM_025188
BF.16.B10	0.9746399	1.0045172	0.95624846	1.0573375	0.9605777	1.065805	NM_013263
BF.16.B11	1.019425	1.0209054	1.1750844	1.1227474	1.0725406	0.99797803
BF.16.B12	1.0264723	1.0408833	1.0123332	1.0457944	0.9791689	0.97905266	NM_002165
BF.16.B2	0.9896469	1.0204554	1.1528414	1.1020056	1.3661016	1.3442624	BC035899
BF.16.B5	1.025029	0.99368894	1.0450193	1.0143393	0.99327224	0.89072406	NM_014978
BF.16.B7	1.021502	1.1444644	1.1519744	1.2635194	0.84117347	0.763046	NM_012339
BF.16.B9	1.010166	0.9516512	0.95519173	0.8403511	0.7652687	0.70446354	NM_005982
BF.16.C1	1.0287881	0.98612046	0.8297565	0.8748041	0.69438183	0.7326016	NM_000578
BF.16.C10	1.0149952	1.0534681	1.0284941	0.94921803	0.9949743	0.9209119	NM_018383
BF.16.C11	0.9820898	1.1101844	1.4473318	1.4099805	1.2914497	0.8952513	NM_014619
BF.16.C12	0.999896	0.8373491	0.57389194	0.6985993	0.5231831	0.5668314
BF.16.C2	1.0355067	0.9745101	0.83489466	0.9802284	0.7647193	0.8138708
BF.16.C3	1.0416853	1.0600789	1.0364715	1.079886	0.92521334	1.0022826
BF.16.C4	0.98185164	0.998388	0.9688795	0.8883046	0.879651	0.7980391	NM_014569,NM_145102
BF.16.C5	0.98124784	1.0328238	0.96498066	1.1401875	1.3290402	1.1531962
BF.16.C7	0.9681233	1.0072306	0.6850206	0.7817444	0.4443765	0.5653114
BF.16.C9	0.99573195	0.9941817	1.116316	1.0878402	1.0381503	1.0970101	NM_018842
BF.16.D1	0.96188885	0.84417623	0.7747141	0.8221786	0.57185245	0.5219516	NM_152644
BF.16.D10	1.0102344	0.9668388	0.9923367	1.0297837	1.0016507	0.9473565	NM_004474
BF.16.D11	1.0250744	1.0575252	0.99640363	1.012971	0.87207437	0.8629616	BQ187843
BF.16.D2	1.0809675	0.99673945	0.93804437	0.95267737	1.0026454	0.7106827	NM_002107
BF.16.D3	0.9933438	0.9202177	0.94815487	0.9008322	0.9068493	0.82906413	NM_022170
BF.16.D4	0.98695666	1.0275593	0.9419632	0.98974663	0.99845535	0.9155055	AA446467
BF.16.D5	1.007388	0.9715823	0.83342737	0.8717546	0.72992367	0.64742774
BF.16.D7	1.0661391	1.148951	1.2596854	1.1728173	1.1611228	1.2031908	NM_022169
BF.16.D8	0.97104096	0.9876872	1.0708622	1.1091561	1.3195479	1.2403228	BG989186
BF.16.E1	1.1286292	0.89893275	0.97242725	1.0821675	0.9606402	0.90477604
BF.16.E3	1.0083416	1.0024134	1.0126991	1.016775	0.93745965	0.9116513	NM_018491
BF.16.E4	0.9616123	0.9288503	0.7888609	0.92634296	0.7498046	0.8455104
BF.16.E5	0.99294037	1.0696778	1.0460931	1.1021085	1.076026	1.2710909	NM_002925
BF.16.E6	0.9767618	0.95021796	0.6102023	0.76458454	0.5016646	0.5075901	NM_006621
BF.16.E7	0.9604983	0.9176381	0.93912613	0.9116238	0.8605675	0.770568	NM_025265
BF.16.E8	1.1250564	0.9542039	0.77860755	1.0584512	0.8134175	0.7845605
BF.16.E9	1.0387064	1.0583545	1.2992508	1.0530123	1.0643655	1.1054296	NM_003345
BF.16.F11	1.1719298	1.2150028	1.0292816	1.070889	1.1287365	0.8509472
BF.16.F3	0.91206896	0.94785017	0.8962943	0.89105254	0.7013691	0.8425304
BF.16.F4	0.9867584	0.9290335	0.5756188	0.751979	0.49793223	0.5241863
BF.16.F5	0.98618245	1.001939	1.0602193	0.9489049	1.0038173	0.8367492	NM_006837
BF.16.F6	0.97377396	0.97393507	1.0716393	1.0718913	1.0568442	0.97881055	NM_023067
BF.16.F7	1.0033206	1.039685	1.2080896	0.97206604	1.1261224	1.0807889	NM_000193
BF.16.F9	0.99569905	1.0822661	1.4026593	1.3235673	1.2106612	1.2163172	U90307
BF.16.G10	0.9615051	1.0277139	1.011718	1.0033019	0.9220258	0.9357324	NM_001365
BF.16.G11	1.0022014	1.0556569	1.0152384	1.0419481	1.1479234	1.0416673	BC028282
BF.16.G12	0.99565536	0.9367598	0.7316581	0.8643518	0.58604795	0.60586476
BF.16.G2	1.0562165	0.91351974	0.8612975	1.0304354	0.913601	0.98858374	NM_144725
BF.16.G4	0.90773606	0.9182198	0.5037205	0.72038996	0.43390968	0.49777016
BF.16.G5	1.0184911	1.0346954	0.93827564	0.93466383	0.84679353	0.89112437
BF.16.G6	1.0517732	1.1668421	0.9001043	0.8423233	0.8000355	0.54069096	NM_013335
BF.16.G9	0.9849872	0.9856476	1.0390992	1.057413	0.9602911	0.918172	AA173339
BF.16.H1	0.96294534	1.0429764	0.7796279	0.82227993	0.6299296	0.53298616
BF.16.H11	0.9525705	0.988556	1.0307288	1.0015122	0.94276613	0.76687384	NM_002155
BF.16.H12	0.9853467	0.84147125	0.6131043	0.9533662	0.64811206	0.69588864
BF.16.H3	0.97138745	0.8983803	0.82335114	0.9452008	1.1203766	1.0007308	NM_004718
BF.16.H5	1.0283617	0.96739715	0.66685426	0.8051824	0.55154085	0.65694356
BF.16.H6	0.9719268	1.016409	0.9663244	0.9643298	0.9074308	0.9608239	NM_001723
BF.16.H7	0.95004666	0.91698384	0.56113476	0.6054104	0.45045328	0.65040797
BF.16.H9	0.98932374	1.0157138	0.8815223	0.8002819	0.46719807	0.44026437	AL833549
BF.17.A1	0.99887455	1.0420254	1.0691913	0.9468772	0.9467389	0.9202021
BF.17.A10	0.96573365	0.95259976	0.9028221	0.87386614	0.8547015	0.8303943	BC007205
BF.17.A11	1.1298088	0.9003548	0.6743622	0.79605687	0.6602382	0.71672416
BF.17.A12	1.082743	0.8261504	0.8240567	0.8953636	0.8736132	0.8656349	AK096264
BF.17.A2	1.0378338	1.0414429	1.2034286	1.330402	1.626853	1.9588655	NM_005934
BF.17.A3	1.0066086	1.0369222	1.0145963	0.96882004	0.91114193	0.9421826	BC031790
BF.17.A5	1.0155737	1.0307493	1.0214962	1.0674261	1.0889486	1.0475612	NM_004956
BF.17.A7	1.0192107	1.1644535	1.3817997	1.1395065	1.4654852	1.1889114
BF.17.A8	0.93676543	0.9966719	0.959508	0.9273379	0.8693613	0.90768635
BF.17.A9	1.0125558	0.88979596	0.48329455	0.5638599	0.34349772	0.3087338	NM_004745
BF.17.B1	1.0441893	1.0599387	0.93730927	0.9182725	0.8662131	0.90585786
BF.17.B12	0.9610523	0.97251695	0.9551302	0.9814212	0.8919445	0.8612457
BF.17.B2	1.0281663	1.0400507	1.0510448	1.0435776	1.0310214	0.95967746	NM_022490
BF.17.B3	0.9654149	1.0177068	0.95357007	0.92703253	0.8959083	0.810494	NM_004727
BF.17.B4	1.0081403	0.98846334	1.0053327	0.9254464	0.93980604	0.856729	AB011132
BF.17.B5	1.0362818	0.8405359	0.63037544	0.7469151	0.6651871	0.74361694
BF.17.B6	0.8775312	0.9475937	0.835493	0.959649	0.76978624	0.67991096	NM_003729
BF.17.B7	1.0482277	1.116367	1.100485	1.0567584	1.1734895	1.2514993	NM_005522,NM_153620
BF.17.B8	1.0149742	1.0265911	1.0472205	1.0101873	1.0136118	1.0134431	NM_002651
BF.17.C10	1.0160655	1.0357096	1.0220639	1.07743	1.054164	1.0580785
BF.17.C11	1.0132586	1.0141946	1.0572715	1.0359519	1.0403153	1.0113001	BM723459
BF.17.C12	0.9990772	0.9816705	0.95455194	0.92796224	0.84046274	0.82830894	AK090779
BF.17.C3	0.9689913	0.98252213	1.0968956	0.9622496	0.94191897	1.0339079
BF.17.C4	1.0036576	0.99134016	1.0087321	0.95054984	1.0557606	0.9660777	NM_005733,NM_004661
BF.17.C5	0.98690414	0.96328455	1.0203704	0.944168	0.9435568	0.87685233	AK093103
BF.17.C7	0.9569945	1.0011407	0.9417965	0.9492426	0.82250893	0.8523792	NM_002374
BF.17.C8	0.99971175	1.013774	0.9943354	0.943492	0.8725067	0.8323584	NM_015509
BF.17.C9	1.0220518	0.92395324	0.6631919	0.8389118	0.59129906	0.6252304
BF.17.D1	0.995324	1.0189369	1.0603192	0.9830216	0.93680924	0.81630474
BF.17.D10	0.96249163	0.89089036	0.91598856	0.8572479	0.871292	0.8399402	NM_015640
BF.17.D11	0.97967803	0.9988715	1.0498458	1.0004177	1.0212768	0.93179667	NM_003248
BF.17.D12	0.9943062	0.9496354	0.89770746	0.96368545	0.9864058	0.9767294	AB011116
BF.17.D5	1.0074654	1.0431117	1.0322363	1.0669072	1.0100873	1.0495477	BU845398
BF.17.D6	1.0016563	1.0051258	1.0102242	0.99282354	1.1379824	1.2052953	NM_006162
BF.17.D7	0.98219526	1.024989	1.0188428	1.047733	0.9611508	0.9579694	NM_019895
BF.17.D8	0.9506506	1.1388535	1.3451543	1.2595356	1.3552232	1.7030032	NM_005068
BF.17.D9	0.9796778	1.0329318	1.058425	1.005962	1.0278453	0.9759279
BF.17.E1	0.9449929	0.975538	1.0641733	0.97872835	0.97598994	0.88452667	BI259789,BI259789
BF.17.E11	0.99234045	1.0155513	1.003496	0.9549593	0.9654112	1.0015055	NM_016015,NM_016309
BF.17.E12	0.99724966	0.98796946	0.9467063	0.88701653	0.8827705	0.8719658	NM_013285
BF.17.E2	0.99382865	0.9514745	0.96588236	1.0041139	1.0191603	1.0114981
BF.17.E3	0.9940491	0.99198633	0.75911057	0.85635114	0.7624949	0.8014245
BF.17.E4	1.0407548	0.96796596	0.9196963	0.9787189	0.9202113	0.91261977	NM_032998,NM_004216
BF.17.E5	1.07084	1.0505363	1.0397466	1.0320593	0.9269288	0.96391594
BF.17.E6	0.97978944	1.0324186	0.9747359	1.1230644	1.351826	1.2391682	NM_003728
BF.17.E7	1.0571668	0.90586895	0.86199254	0.92772573	0.83793074	0.95207417
BF.17.E8	0.9993933	1.0095695	0.9981988	0.9748756	1.0181317	1.0076958
BF.17.F10	1.0039738	1.0093756	1.0957631	0.9914036	1.0841664	0.70832026
BF.17.F11	1.0442114	1.3830905	1.4860733	1.1280501	1.5057986	1.7022243
BF.17.F3	1.056446	1.0210382	0.94488704	0.8824401	0.8526438	0.78831637	NM_000036
BF.17.F4	1.0271863	0.99126	0.9755528	0.9893868	1.3075365	1.2678214	AK074371
BF.17.F6	1.0047965	0.9483493	0.9830135	0.9570063	0.9779619	0.90175223	NM_002938
BF.17.F7	1.009711	1.0365039	1.0814373	1.039969	1.0356789	0.9986079	NM_005894
BF.17.F9	1.0047582	0.98715746	1.1439253	1.107604	1.1170652	1.1778876
BF.17.G1	0.99975413	1.0166054	0.99143165	0.94379455	0.9897311	0.97870374	NM_024113
BF.17.G11	0.99842775	0.99055266	1.0296717	0.9453574	0.98692274	0.94479334	AK000119
BF.17.G12	0.939877	0.87689155	1.0069089	1.129186	1.6427121	1.5619174	NM_025144
BF.17.G2	0.9831889	0.98032475	0.95044917	0.9365054	0.9887533	0.9036637	NM_003888
BF.17.G3	1.0270061	1.0176046	1.0919442	0.9569119	1.2047247	0.9815386
BF.17.G4	0.92291325	0.80249405	0.46962085	0.653931	0.39214426	0.37305838
BF.17.G6	0.9469359	0.9081167	0.72571325	0.764719	0.62662876	0.61727184
BF.17.G9	1.0179278	0.9445269	0.6030431	0.76742303	0.58905995	0.5601097
BF.17.H1	1.0011914	1.0390922	1.1355947	1.143155	1.2597592	1.5246615	NM_022774
BF.17.H10	1.0904552	0.94947505	1.2467178	1.2709017	1.536229	1.4182855	BF026533
BF.17.H11	1.0073853	0.9421757	0.99803203	0.93637216	0.91942865	0.83765495	BI830246
BF.17.H12	0.99756193	0.94178617	0.94147533	0.976356	0.92528045	0.88504034	BC038669
BF.17.H2	1.0025951	0.9678211	0.980792	0.9759441	0.9143921	0.88089824
BF.17.H3	1.0117633	0.9596291	0.9906408	0.96774054	0.9237276	0.8553981	NM_002315
BF.17.H4	1.0028322	0.99254256	1.111577	0.94123554	0.9953756	0.8903984	NM_016058
BF.17.H8	0.9968072	0.99959147	0.98144275	0.96974933	0.9692399	0.8942173
BF.17.H9	1.0599649	0.8730876	0.87276125	0.9989929	0.92178607	0.9716648	NM_152989
BF.18.A1	1.0063586	1.0164312	1.0222195	1.0259266	0.9951495	1.002693
BF.18.A10	1.0322512	0.9830857	0.97963357	1.0233363	0.96097517	0.9748905
BF.18.A11	0.9870186	0.9885697	1.0493776	1.0299305	0.9751697	0.95417386
BF.18.A3	1.0181128	1.0042584	0.9745264	0.9039722	0.9277833	0.88816524	NM_000996
BF.18.A4	0.976721	0.9766454	0.95623374	0.9726813	0.8599189	0.8665553	NM_018002
BF.18.A5	1.0107688	0.9909879	1.050543	1.023808	1.0482512	1.1697863	AB007962
BF.18.A6	1.0499383	0.8403778	0.95329523	0.8552941	0.8295399	0.8356486	R68855
BF.18.A7	1.0139104	0.94816506	0.975588	1.0403767	1.0584726	1.0442802
BF.18.A8	1.0571371	1.0692223	0.9054724	0.9512239	0.97892153	1.0158315	NM_004069,NM_021575
BF.18.A9	1.1080937	1.0780661	1.033342	1.0382446	0.96764785	1.0109838	NM_005375
BF.18.B1	1.005051	1.1252819	1.5017207	1.295726	1.3774931	1.5536495	AW088771
BF.18.B10	0.9047863	0.91555107	0.91623497	0.9172943	0.9237842	0.9221411	NM_000585
BF.18.B11	0.980732	0.96463615	1.0232795	0.9114873	0.9180684	0.73945534
BF.18.B2	1.013263	1.005503	1.0205686	1.0544248	1.008679	0.94369805	NM_017433
BF.18.B3	1.0251342	1.0472668	0.7274056	0.84555316	0.70230967	0.7096894
BF.18.B4	0.9564791	0.8988836	0.7351592	0.8257155	0.7184121	0.83265054
BF.18.B5	1.0260394	0.9183224	0.5847719	0.7595616	0.5161748	0.5372977
BF.18.B6	1.0292429	1.0604421	1.0312229	1.0133163	1.105067	1.0340401	NM_005619
BF.18.B7	1.0118465	1.0287215	1.0583429	1.0335416	1.072086	0.8724593	NM_005887,NM_006021
BF.18.B8	0.96066725	0.95528454	0.97087526	0.9269511	0.91213953	0.89641577	NM_004069,NM_021575
BF.18.B9	1.0019443	1.001877	1.0576415	1.0382942	1.1633967	1.0498637
BF.18.C1	1.016317	1.1455841	1.1406587	1.0078634	1.1882682	1.2125685	NM_013381
BF.18.C10	1.0669757	1.1378789	1.3627427	1.6044643	1.5659628	1.6708721
BF.18.C11	1.0395403	1.026775	0.723986	0.8215077	0.7592181	0.8302797	NM_012473
BF.18.C12	1.00133	1.0203295	0.96224636	1.0562433	0.90906113	0.88228273	NM_005131
BF.18.C2	1.0148836	1.0092204	1.0339341	0.99555105	0.9800407	0.8841389
BF.18.C3	1.0192081	1.0326024	0.9378101	0.983125	0.9849342	0.95371157	BE502068
BF.18.C5	0.99888736	0.9977078	1.12324	1.2514613	1.3552356	1.4609976
BF.18.C7	1.0009202	0.97303474	0.89464635	0.98271394	0.96308947	1.0558858
BF.18.C8	0.97679704	0.8229361	0.83877176	0.8450193	0.76361334	0.7492854
BF.18.D1	0.99342895	0.94308764	0.9806655	0.90798277	0.94190186	0.92298996	AI124880
BF.18.D10	0.99269766	1.021563	0.97984254	1.0041466	0.94826037	0.9675273	NM_016734
BF.18.D11	0.9176991	0.89680624	0.9436985	0.88537246	0.9618179	1.2212758	AK096828
BF.18.D12	0.9754292	1.0181078	0.9534196	1.0155865	1.072177	1.2329904
BF.18.D2	0.9627511	1.0074334	0.91312766	0.9496444	0.90471846	1.0475738	NM_000989
BF.18.D4	0.9952398	0.9698585	1.0671763	1.1337559	1.3052906	1.3706055
BF.18.D5	1.0290984	1.0553613	1.1359015	0.9475518	1.0422368	0.8910229
BF.18.D6	1.1725075	1.0164642	1.2077249	1.1929296	1.8924413	2.1177251
BF.18.D7	1.0264528	1.0877454	1.1469165	1.045564	1.1331638	1.1540517	NM_021018
BF.18.E12	0.97523516	0.9884043	0.9712723	0.88972557	0.8367166	0.849341
BF.18.E2	0.99591255	0.97480255	0.95816314	0.9366762	1.1312276	1.1062672
BF.18.E3	1.045252	1.0652515	1.2746259	1.468973	1.4308751	1.3802447
BF.18.E4	1.023392	1.0213512	1.0079544	0.9635058	0.98936945	0.89514565	AK096362
BF.18.E6	1.0501668	1.0519025	1.0543071	1.1215359	1.0421933	1.3256981
BF.18.E7	1.0079123	0.95833415	1.0171672	0.90770054	0.84988475	0.8908817
BF.18.E8	1.03184	1.2358464	1.4647068	1.6523067	1.8399143	1.921084
BF.18.E9	1.0236012	1.0699686	1.1387492	1.0159339	0.992182	0.988629	AA262910
BF.18.F1	0.94309926	0.8995619	0.5843814	0.7269455	0.5725733	0.5370449	BC031602
BF.18.F11	1.0037637	1.2182162	1.0993785	1.1992769	1.0883654	1.0102842	NM_022072
BF.18.F12	0.97640985	1.0095953	0.99985915	0.9290102	0.9593036	0.9523997
BF.18.F4	1.0136514	0.93844956	0.9311261	0.9275075	0.83632505	0.872626	NM_014610
BF.18.F5	1.0227295	1.0831676	1.2084762	1.1305326	1.0633482	1.0415828	NM_022131
BF.18.F8	1.0711628	1.0778041	1.082407	1.2225515	1.9172823	2.2052298	NM_030666
BF.18.F9	1.108816	1.1815553	0.96348065	1.0974284	1.1119645	1.1181293	NM_144636,NM_024334
BF.18.G1	1.0347668	1.0461586	1.1314319	0.9967371	0.9824068	0.85405886
BF.18.G12	0.9851535	0.97450113	0.94769293	0.9672155	0.92611283	1.0061291
BF.18.G2	1.0141504	0.99368393	0.8917251	0.9618088	0.8622325	0.9073496
BF.18.G3	0.9902833	0.9615626	1.0260278	0.97202265	0.96315366	0.89757556	NM_152996
BF.18.G5	1.0762212	1.0276867	1.2537192	1.0978643	2.043399	2.025621
BF.18.G7	1.028764	1.0241585	1.0596404	0.8916178	0.89088476	0.796744	NM_016052
BF.18.G9	0.9890926	1.0358163	1.0971998	1.0142683	1.0259253	0.9777764
BF.18.H1	0.8780515	0.8021041	0.44870818	0.9482706	0.47870877	0.47436997
BF.18.H10	0.7755856	1.0394946	0.5820826	0.94481415	0.52188367	0.6344626
BF.18.H11	0.94408923	1.1086934	1.1851398	1.1939065	1.2811891	1.3377179	NM_001935
BF.18.H12	1.0201459	1.0358225	1.0951906	1.1050123	1.439468	1.384567
BF.18.H2	1.0289234	0.9833403	1.0060215	0.9735878	0.9997566	0.9013145
BF.18.H5	0.9752984	0.9076762	1.005791	0.8946083	1.0632454	0.91303647	NM_005994
BF.18.H7	1.0698338	1.1120555	0.86978966	1.0015489	1.0667015	1.1920265	NM_005458
BF.18.H8	0.83889455	0.8823682	0.5543041	0.8927489	0.54771304	0.5306708
BF.19.A1	0.9929216	1.0314043	1.0526589	0.99527454	1.0111387	0.98737216	NM_032268
BF.19.A10	1.2778227	1.0167772	1.0365585	1.0515933	1.1573588	1.1524813	BC036297,NM_002051
BF.19.A11	0.9858134	0.89200133	0.79790854	0.88359237	0.76589155	0.7896107
BF.19.A12	1.1909055	0.9680853	0.9433074	0.87130404	0.86619127	0.90880185	NM_001068
BF.19.A2	0.9568599	0.9157504	0.9007731	0.8968969	0.82490736	0.8633702	NM_002915
BF.19.A3	1.094589	1.060468	1.026718	1.0505786	1.1902822	1.2179836
BF.19.A4	0.97666156	0.7926683	0.85656667	0.92411834	1.0382131	0.79632616
BF.19.A7	1.0123638	0.97053915	0.97408676	0.8889759	0.893863	0.7451281	NM_018129
BF.19.A8	1.259985	0.95754564	0.9341356	0.8954386	0.89195406	0.8280829	NM_012322
BF.19.B1	1.088979	1.0178514	1.0344049	0.9855612	1.0726558	1.1800642	AK096698
BF.19.B11	1.001585	1.0055188	1.0249339	1.002543	1.0198108	0.9915607	NM_013275
BF.19.B12	0.98891616	0.97041506	1.008723	0.99463487	0.95563	0.8960459	NM_004411
BF.19.B2	0.99531573	1.017372	1.0207146	0.95202416	0.98967284	1.0520023	NM_145808
BF.19.B3	0.9954086	0.9974465	1.0385078	1.0263561	1.1414987	1.1985494
BF.19.B6	0.9888111	0.95064014	0.99156415	0.9469287	0.9803446	1.1168517
BF.19.B7	1.1447592	1.187317	1.1199346	1.1790217	1.3604046	1.4200182
BF.19.B8	1.0030375	0.9976306	1.0764838	1.0298653	1.230365	1.2792752
BF.19.B9	1.0204062	0.9850396	0.93782747	0.9951456	0.9966912	0.9353654
BF.19.C1	1.0211405	1.0325462	1.1299524	1.1676711	1.3151262	1.3878174	NM_019057
BF.19.C10	1.0037067	1.1366621	1.160369	1.3042765	1.29676	2.1391685	AK091058
BF.19.C12	0.93352336	0.96757436	0.95988345	0.970492	0.91089576	0.98880947
BF.19.C2	1.2418524	1.1256945	0.9828455	1.0302161	0.9575317	1.1195884
BF.19.C3	1.0008583	0.95395106	1.0536752	1.004438	1.2350478	1.4282385
BF.19.C4	1.0939322	0.9657972	0.96668655	0.93276894	0.9144736	0.8698209	NM_012297
BF.19.C5	0.9995774	1.0593597	1.0747179	1.0885136	1.0583928	1.0321249	NM_024608
BF.19.C6	1.0124391	0.9660658	0.97925144	0.9608988	0.947273	0.88467574
BF.19.C8	1.026367	1.0099078	0.9918181	0.97691673	0.95708543	1.088135	NM_052948
BF.19.C9	0.986207	1.0187185	0.98677796	0.9971336	0.95609075	0.8292743	NM_004492
BF.19.D1	1.0471649	1.1900303	1.1098047	1.044649	1.2082572	0.982075	AK098699
BF.19.D11	1.0063846	0.98942304	1.026675	0.9858511	0.9826596	0.9021968	NM_032606,NM_152779
BF.19.D12	1.0648993	1.0120505	0.9203104	0.971432	0.9809499	1.0500306
BF.19.D2	0.98715127	0.967591	1.0192636	0.9569242	1.0051426	0.8952936	BC037329
BF.19.D3	0.9974913	0.9734401	1.0114853	0.98536646	0.9804461	0.9699646	NM_004100
BF.19.D5	1.0030495	0.9667826	0.95732886	0.9016718	0.91871434	0.8552973	NM_032807
BF.19.D6	0.9705814	1.0005091	1.0076756	0.9387728	0.8933085	0.9748156	NM_002437,NM_001521
BF.19.D7	1.0478325	1.0163425	1.0218384	0.9115324	0.9833722	0.9938974
BF.19.D8	1.00568	0.9872642	1.0720568	1.1244642	1.2251675	1.3057245	AA173339
BF.19.D9	1.0142198	1.031122	1.0667104	1.0445518	1.0800009	1.1642874	NM_004718
BF.19.E1	0.9882596	0.9720964	0.9037687	0.97001845	0.9309286	0.8822497
BF.19.E10	1.0158613	0.9958855	1.03381	0.9918143	0.9223678	0.8664448	NM_004374
BF.19.E11	0.96288633	0.9534191	0.9508615	0.96995234	0.90186656	0.86212075
BF.19.E12	1.376443	1.024366	1.2980627	1.3476816	1.1687866	1.7312514
BF.19.E3	0.9832941	0.9846264	0.98363954	0.96536404	0.95956326	0.91595113	NM_014952
BF.19.E5	1.0206892	0.9885397	1.059671	1.1011505	1.2154092	1.3242762	NM_017575
BF.19.E6	1.0026352	1.0280243	1.0433187	0.98030853	1.0106016	0.931182	NM_004734
BF.19.E7	1.018524	0.9859729	0.9747332	1.0631026	1.3784236	1.297375	NM_004438
BF.19.E8	0.9848676	0.965967	0.9649318	0.9499979	0.894208	0.6726159	NM_001430
BF.19.E9	1.003029	1.000968	1.0559347	1.1244059	1.1547656	1.3308194
BF.19.F1	0.9879278	0.9225394	1.0104171	0.91095	0.86786926	0.83257264	NM_007218
BF.19.F11	0.9518954	0.9917433	1.0827328	1.0182279	1.0032773	0.8592127	M13930,NM_002467
BF.19.F12	0.9796053	0.9593507	1.0263793	1.2466607	1.4229355	1.6703554	NM_018162
BF.19.F2	1.0065427	1.1325425	0.83675796	0.9179061	0.7862456	0.8185902
BF.19.F3	0.8658924	1.0412083	1.0504414	1.0645202	1.3437704	1.3332554
BF.19.F4	1.0023298	0.997289	1.0011305	1.0094988	0.9869664	0.91370463	NM_024027
BF.19.F5	0.9387637	0.93534034	1.0541583	1.2693951	1.5038869	1.4605591
BF.19.F8	1.0127056	1.0994483	1.1155615	1.2078882	1.2447932	1.376316	NM_006168
BF.19.G1	1.034535	0.966891	0.72689927	0.85838455	0.7116506	0.70527
BF.19.G10	1.0104753	1.0209879	1.1673014	1.3611832	1.4334444	1.5571295	BU679993
BF.19.G3	0.9871252	0.9767261	1.0139703	1.0341195	1.031133	1.0616063
BF.19.G4	1.1039953	1.106657	0.8736443	1.0062739	0.8205831	0.9035748	NM_017829,NM_033070
BF.19.G6	1.0017656	0.96947235	0.9807908	0.9469098	0.9611276	0.92288786	AL389953
BF.19.G7	1.0601761	0.9043144	0.7980714	0.9159183	0.70388985	0.76430595
BF.19.G8	1.0178884	1.0154588	0.98130786	0.9760076	0.9728205	0.7393569	NM_013267,NM_138566
BF.19.G9	0.9958743	1.0336905	1.0075377	0.9917158	0.9490502	0.8993487
BF.19.H1	1.0562364	1.0608016	0.7728276	0.87400854	0.8687803	0.9984807	NM_004314
BF.19.H10	0.98077476	0.9326918	1.0094272	0.9584608	0.9666638	0.88665646
BF.19.H11	1.003558	0.96148694	0.9222123	0.8471403	0.92648274	0.88734585	NM_021129
BF.19.H12	0.992796	0.9782558	0.9745505	0.99070203	0.93189657	1.0000925	NM_006805
BF.19.H3	0.97218126	0.87064415	1.0059203	0.94354457	1.0172065	0.9797664
BF.19.H4	0.9536578	0.97313374	0.9577408	0.983176	0.91199094	1.0172902
BF.19.H5	0.95231473	0.89876336	0.8002182	0.8468101	0.833435	0.8729299
BF.19.H8	0.9918509	0.8911472	0.9133852	0.80987084	0.82381576	0.9240209	NM_015550
BF.2.A1	0.9759875	1.079139	1.2256461	1.251758	1.532099	1.6088399
BF.2.A10	0.95556986	0.8902876	0.63879186	0.78916305	0.5556136	0.57883435
BF.2.A11	1.0520347	1.1588994	1.3485754	1.3191352	1.5458984	1.7910187
BF.2.A2	1.0114764	0.99328786	1.0030102	1.1120038	0.9995221	0.8657055
BF.2.A3	1.1054678	0.9819178	1.0030212	0.93131346	1.0296836	1.0215067
BF.2.A4	0.96563274	0.88264203	0.64698744	0.75323224	0.5993763	0.6244352
BF.2.A5	0.96853036	0.8857239	0.8130732	0.7527549	0.8029139	0.67023844
BF.2.A7	1.0216566	1.0028818	0.99465394	0.9363244	0.90117073	0.80116165	AK096400
BF.2.A8	0.9833709	0.9447711	1.0034322	1.0311049	0.9554836	1.0014874
BF.2.B1	0.9934231	0.9991951	1.0009013	1.0144691	0.9915932	0.92558646
BF.2.B10	0.99572146	1.0411276	1.0604701	1.0023781	1.0093778	1.0360861	NM_003872
BF.2.B11	0.96338546	0.9759305	0.9827868	1.0082537	1.0498874	1.0678182	BG706953
BF.2.B12	0.8309252	0.96544677	0.9838375	1.0461755	1.0367035	1.1462975
BF.2.B2	1.051432	0.94969445	0.5533955	0.74973035	0.46925962	0.49905613
BF.2.B3	0.9958484	1.0762815	0.92452943	0.9792499	0.9991127	0.9363391
BF.2.B5	0.9868194	0.96501756	0.7372648	0.87246275	0.6568558	0.70843637
BF.2.B9	0.9921779	0.97129625	0.90736854	0.94574493	0.9425615	0.912488
BF.2.C1	1.0050943	1.0200177	0.9974582	0.99711484	0.98280305	1.0414326	BC006981,NM_018392
BF.2.C11	0.98175347	0.98472065	1.1253349	0.9688564	1.0363687	0.9463861	NM_022917
BF.2.C2	0.9783162	1.0162318	0.9833119	0.93260735	0.9007616	0.94882244	NM_001686
BF.2.C3	1.0172013	1.0182495	1.1219106	0.95112526	1.0069199	0.8767164	NM_012266
BF.2.C4	0.9503926	0.9751637	1.0313927	0.93337923	1.0492928	0.86684173	NM_018702
BF.2.C6	1.0017866	0.99155605	0.946003	0.9528103	0.9105031	0.90044
BF.2.C8	1.0073018	0.92143816	1.080913	1.2612869	1.2645252	1.4190444
BF.2.D10	0.9142121	0.9852667	0.8111287	0.9119821	0.8752841	0.88165283
BF.2.D2	1.001067	0.96213377	1.0117003	0.9147324	1.122319	0.76557815	RFC3
BF.2.D3	1.0669893	1.0592916	1.0018833	1.0848043	1.132125	1.1638834
BF.2.D4	1.0611433	1.0056992	0.931513	1.0795355	0.98418677	1.071882
BF.2.D5	1.0349925	0.9811617	1.03861	1.1180959	1.4677149	1.1716667	NM_144725
BF.2.D7	1.039035	1.118509	1.074196	1.0744565	1.1116114	1.0563276	BC037827
BF.2.D9	0.96915567	0.9707113	0.97486025	0.97707695	0.9600679	0.84575826
BF.2.E10	1.024919	0.9987277	0.9728629	0.9623395	0.96228325	0.830522	NM_032373
BF.2.E11	0.9856994	1.0057636	0.9535239	0.93739974	0.9177352	0.84112215	NM_015719
BF.2.E2	1.0142442	0.96706015	1.0760906	1.0667696	1.1594083	1.2960005	NM_005077
BF.2.E3	1.0266637	1.0202223	0.874312	0.89728755	0.9162341	0.97051334
BF.2.E5	1.0144516	0.999181	1.0265279	1.0037854	0.96692926	1.0142723
BF.2.E6	0.9593562	1.0143346	0.97644466	0.9399547	0.9747802	0.927702	BC009202
BF.2.E7	0.99502194	1.0298991	1.0094833	0.8983771	0.9597056	0.7846197	AK091414
BF.2.E8	1.0034306	0.95804816	1.1692774	1.0159591	1.0600907	1.0269927
BF.2.E9	1.002719	1.049326	1.026965	0.99090284	1.0409738	0.9568509
BF.2.F11	1.1299344	0.9306693	1.0052252	1.098431	0.9355216	0.9488485	BC035870
BF.2.F12	1.0162654	1.005219	1.0196683	1.0033281	1.0939562	0.8858798	BF510582
BF.2.F2	0.9448394	1.0724783	1.0870166	1.0808008	1.2177572	1.2651156	BG182718
BF.2.F3	1.0870671	1.211873	0.9433372	1.038601	0.9788484	1.0055469
BF.2.F4	0.79700476	0.98177445	0.9746031	1.1550839	1.1638579	1.3189096	NM_005741
BF.2.F5	1.0316752	1.0347266	1.310767	1.4204589	1.8191402	1.9121993	NM_012091
BF.2.F7	1.0097084	1.0373147	1.0063587	0.96681	1.0136986	0.7839443	NM_021959
BF.2.F8	0.98703784	1.0525023	1.0038213	1.0077214	1.0780749	1.0278813
BF.2.F9	1.0345479	0.88611954	0.7544802	0.84857154	0.775726	0.8571353
BF.2.G1	1.004561	0.9899894	0.96942526	0.9510846	0.9480121	0.81416
BF.2.G12	1.0109532	0.9002662	0.61027896	0.76349205	0.50306505	0.6051686	NM_005520
BF.2.G2	0.99126977	0.9425608	1.0233873	1.0162691	1.0838853	0.91610354	NM_014562
BF.2.G3	1.0922666	0.9912916	0.909555	1.0618179	0.9135042	0.94425803	BE394626
BF.2.G5	1.0164348	0.98867035	0.94840866	0.9248687	1.0404955	0.81991035
BF.2.G7	0.9843035	0.83308715	0.5921536	0.6520394	0.4946836	0.5461363
BF.2.G9	1.0385128	0.83963436	0.69217485	0.8388646	0.58200103	0.6860518
BF.2.H1	1.0407757	1.0084283	0.5758675	0.76861495	0.5057809	0.54039234
BF.2.H10	0.9730775	0.9416817	0.9204071	0.95487714	0.9284479	0.957209	NM_018912,NM_005219
BF.2.H11	0.98984396	0.99622595	1.1006352	1.0212706	1.071337	0.94014716
BF.2.H12	0.9973735	0.97774947	1.0473204	0.99740165	0.9474518	0.9400938	BQ216855
BF.2.H3	1.0138131	0.9368479	0.79975575	0.8275872	0.7824782	0.86152065
BF.2.H4	0.999968	1.0635803	1.3321941	1.5681695	1.6381967	2.1985388	NM_006009
BF.2.H5	1.0179076	1.0059928	1.0707755	0.97828746	1.0989166	1.0687395	NM_005068
BF.2.H6	0.91119885	0.95891863	0.9435711	0.92682916	0.9983849	1.263263
BF.2.H7	1.0156381	1.0224422	1.0392549	1.0191847	1.0997165	0.914551	NM_016520,BC033669
BF.2.H8	0.99777764	0.9895849	1.0273684	0.9498292	0.97327554	0.9685602	NM_003473
BF.2.H9	1.0810534	1.05311	1.0145345	0.99568075	1.0114646	0.9738364
BF.20.A1	1.023789	1.0204344	1.0108677	1.046662	1.0228685	0.96691626	NM_016162
BF.20.A10	1.0171734	1.0377473	1.0338411	0.9912679	0.9984088	0.9465047
BF.20.A11	1.0081271	1.0285628	1.0776069	1.0652863	1.1079626	1.1060157
BF.20.A12	0.99530375	0.9665851	0.9958747	0.8767591	0.9329267	0.9907037	NM_152441
BF.20.A2	0.9816336	0.9838979	0.982018	0.97782516	0.96383476	0.81849366	AK092994
BF.20.A3	0.9714765	0.991051	1.0028394	0.97452027	0.97396386	0.88911146
BF.20.A4	1.0083739	0.99721444	1.0342891	0.910739	0.96671027	0.84332174	NM_003130
BF.20.A6	0.9542405	1.0397619	1.0503634	0.9793156	1.0270178	1.0261096
BF.20.A7	1.0091299	1.025252	1.0701125	0.9918392	0.9875915	0.95399696	NM_003631,NM_006327
BF.20.A8	0.9947144	1.0146934	1.0248388	1.0424615	1.2112514	1.2860619	NM_000361
BF.20.A9	1.0665302	1.0114629	0.93620753	1.0026847	1.0148818	1.1022032
BF.20.B1	0.98098737	0.98868734	1.0042604	0.9661913	0.96335775	0.9117378	NM_003269
BF.20.B11	1.0623064	1.1198977	1.1058381	1.0896425	1.1474512	1.3419771
BF.20.B12	0.99805105	1.0599277	1.0172153	1.0231019	1.1247596	1.020249	NM_033502
BF.20.B2	0.9964136	0.96913993	1.0055634	0.9904136	1.0716634	1.0615506
BF.20.B3	0.9984472	1.0013629	1.0605532	0.98309135	1.0479271	1.0830868	NM_014778
BF.20.B4	1.0209287	1.0005918	1.0102954	0.9737359	1.0072322	0.9164693
BF.20.B5	1.0701842	0.94362324	0.74478114	0.82517403	0.97549284	1.0104309	NM_016221
BF.20.B6	0.96497995	1.0123749	1.132144	1.0286932	1.0085819	1.185388	D80001
BF.20.B7	1.0029284	0.99133	1.0366881	1.019622	1.0402656	0.9832497
BF.20.B8	0.9811226	1.0014957	1.0612108	1.1221495	1.1244715	1.4057772
BF.20.B9	1.0061929	1.0948596	1.2082047	1.1782857	1.4060618	1.4580473
BF.20.C1	0.939177	0.9569813	0.9162598	0.95399046	1.005247	0.93994963	NM_005452
BF.20.C10	0.99563485	1.0047644	0.98600113	0.9953469	0.9477289	0.8656991
BF.20.C11	0.98013043	0.9805673	1.0777959	0.9232551	0.9280862	0.6879819	AF263547
BF.20.C3	1.0113974	1.0070853	1.0535983	1.0445745	1.0249611	0.9417696	NM_002584
BF.20.C5	0.99837387	1.0360337	1.0252323	0.9862049	0.9598878	1.159436	NM_002241
BF.20.C6	1.0108603	1.0053849	1.1093582	1.0868883	1.2689224	1.5580226	NM_024830
BF.20.C7	0.9790068	0.97918546	0.94412196	1.0113537	0.9493702	0.90388095	AF391805,MTCYB,AF339086
BF.20.C9	1.0757033	1.08378	1.2520901	1.1342365	1.2523348	1.3547934	NM_002413
BF.20.D1	1.0108988	1.0219091	1.0323961	1.021966	1.0329288	1.0647637
BF.20.D10	0.9874826	0.998819	1.0263225	0.9747056	1.1160471	1.0453877
BF.20.D12	0.97901165	0.96012455	0.94062865	0.96772593	0.9671032	0.88953745	BQ720064
BF.20.D2	0.99120754	0.99649566	0.97496194	0.97323596	0.9888282	0.9039076	NM_004787
BF.20.D3	1.0107108	1.0358527	1.0467877	0.99441355	1.0499982	1.0692049
BF.20.D6	0.97513586	0.9798504	0.9570353	0.93642765	0.957004	0.8339753
BF.20.D7	1.0488896	0.6814113	0.6986312	0.83909553	0.7724984	0.8851608
BF.20.D8	1.0120709	0.941411	0.9515642	0.99148625	0.9726612	0.9599007	NM_030949
BF.20.E1	1.0183347	1.0085499	1.0180587	0.9812281	0.95566386	0.8233341	NM_017706
BF.20.E10	0.98123384	0.98760986	0.9638143	0.9570036	0.9235401	0.8487911	NM_032442
BF.20.E11	1.0168175	1.0009569	1.1381582	1.0864824	1.018657	1.1324126	NM_003646
BF.20.E2	1.0102993	0.9726307	1.0314823	1.0162416	0.95116234	0.86283237	NM_001970
BF.20.E4	0.9883184	1.0001937	0.7148859	0.79940355	0.861219	0.979169
BF.20.E5	0.9563846	0.9756202	1.0296621	0.9373891	0.9618073	0.9077543	NM_015471
BF.20.E6	1.0364544	1.0352411	1.0121952	1.0768455	1.1475016	0.9599992	NM_004768
BF.20.E7	1.0132757	0.98407	1.0052278	0.9688645	0.9939383	0.8930984	BE731865
BF.20.E8	0.9944225	1.0098159	0.99557436	0.989747	0.9809877	0.8697862
BF.20.E9	1.0009036	0.9821919	1.0372338	0.99544513	1.0270374	1.0469161
BF.20.F1	0.98486596	1.1297231	1.2126275	1.457318	1.8136308	2.5835578
BF.20.F10	1.015824	0.9836641	0.98817694	1.0876057	1.1989008	1.2096287	NM_032387
BF.20.F11	1.0154684	1.036323	1.0211868	1.0087947	1.0180355	1.0364809
BF.20.F3	1.0042408	1.017541	1.0251558	0.995732	0.97933096	0.96971613
BF.20.F4	0.97733456	0.9817839	0.9755764	0.9942241	0.9662905	0.9255021	NM_005426
BF.20.F5	1.015151	1.0595032	1.1980268	1.051697	1.0251179	1.0600548	NM_007147
BF.20.F6	0.9463671	1.0544614	0.8879679	0.9835675	0.9972251	1.1166588
BF.20.F7	0.90414566	0.9717901	0.965284	0.89745355	0.9226477	0.91963214	NM_014043
BF.20.F8	1.0100021	1.0141414	1.0335748	1.014631	1.1715001	1.0524782	NM_003573
BF.20.G1	1.0057414	0.9696672	1.0464336	0.97779965	1.01711	1.1321414	NM_021242
BF.20.G10	1.2112597	1.0088906	1.025831	1.0325549	1.0143498	1.0446713
BF.20.G11	0.9757734	0.90391755	1.0517724	1.0762068	1.2559711	1.3435302	NM_033655
BF.20.G2	1.1652524	0.9731711	0.9381316	0.95784354	0.8603999	0.9808187	NM_152444
BF.20.G3	0.94287366	0.97368395	1.043293	0.9956991	0.9679347	0.95589185	NM_001221
BF.20.G4	1.2241843	0.9399544	0.9148052	0.8926649	0.86172926	0.83112127	NM_016107
BF.20.G5	0.950047	0.9782842	0.9923193	0.9252004	0.9097415	0.8710853	AF161362
BF.20.G8	1.0578817	0.8466283	0.9014106	1.1402612	1.0679193	1.2234945	NM_001517
BF.20.H1	0.96905863	0.9600883	0.9885886	0.9383485	0.8985758	0.93720645	NM_020843
BF.20.H10	1.0050614	1.0516558	0.97567165	0.9739672	0.986049	0.9882738
BF.20.H11	1.0447669	1.1544894	1.2286019	1.3232217	1.5220226	1.7946987	NM_024820
BF.20.H12	1.010565	1.0103328	1.0370667	0.9960777	1.0430381	0.94154483	BC033859
BF.20.H3	1.0794567	0.9951019	1.0950463	1.2054914	1.0166832	0.74698156	NM_005983
BF.20.H5	0.97417235	0.8569445	0.6105416	0.7334324	0.55316806	0.42440027
BF.20.H7	1.0067044	0.8659275	0.4845229	0.6332682	0.36730552	0.27230993
BF.21.A1	0.988849	0.9658011	0.7435706	0.6924318	0.5775075	0.4474192
BF.21.A12	1.0617139	1.0122718	0.846277	0.942438	0.85791755	0.8674766	NM_032333
BF.21.A2	1.0082774	0.9598437	0.9644607	0.89465225	0.91812956	0.7715491	NM_007062
BF.21.A3	0.98825794	0.9205302	0.9301087	0.9430468	0.96120214	0.91122967
BF.21.A4	1.0224509	1.0695462	1.0902795	1.0784489	1.1027625	1.1571496	NM_018373
BF.21.A6	1.0180408	0.97420424	0.8693358	1.0495787	0.8861021	0.8713937
BF.21.A7	1.0542006	1.0444943	0.8392533	1.0087748	0.9245042	1.0244309
BF.21.A8	0.9938361	0.90667546	0.8120809	0.907949	0.8255836	0.7481049	NM_001759
BF.21.A9	0.9972598	1.0167954	0.988269	0.9651178	0.8779867	0.93862855	NM_012117,NM_031157,NM_002136
BF.21.B1	0.85113126	0.8715446	0.446928	0.5330935	0.20277348	0.19346757	BF926328
BF.21.B10	1.0949181	0.9996806	1.0056045	1.1042912	1.3264713	1.3770326	NM_003513
BF.21.B11	1.0098208	0.9388927	1.0828375	1.0622874	1.0456877	1.0705776	NM_014793
BF.21.B12	0.9534959	0.8979224	0.65694577	0.78959477	0.712822	0.8618771	NM_018182
BF.21.B2	0.9704088	0.87703115	0.60203373	0.7596194	0.56161284	0.591607
BF.21.B3	0.98321426	1.0037973	0.9937986	0.9665379	1.0284785	0.8869198
BF.21.B4	1.0132813	1.0195947	1.1150726	1.2503306	1.1855158	1.0479319	NM_006665
BF.21.B5	1.0339886	0.8853282	0.7513429	0.7976535	0.7363177	0.6205586	BG219891,AL707943
BF.21.B6	0.97103405	0.99957937	0.87863237	0.9993093	0.92351335	0.86594766	NM_138463
BF.21.B8	1.0144515	0.9097241	0.50183463	0.72676617	0.46995747	0.45126292
BF.21.B9	1.0061798	0.97262263	1.02321	0.94403553	0.9619826	0.89939946
BF.21.C1	0.959308	0.9827643	0.98055995	0.9684362	0.95827144	0.8828323	N81013
BF.21.C10	0.9733436	0.8721267	0.5579758	0.71628714	0.47530162	0.4433501
BF.21.C11	0.97048527	0.98896337	0.96016645	0.89248174	0.8811068	0.9235078	NM_014173
BF.21.C3	1.0148532	1.0818341	1.0587139	1.0361794	0.96607435	0.9454963	NM_012182
BF.21.C4	1.015794	1.0087192	1.0167689	0.99223554	0.93944395	0.95046043
BF.21.C5	0.9954423	1.0023587	0.9942372	0.99001294	0.9692301	0.903037	NM_003926
BF.21.C7	1.0000293	0.99104667	1.0162641	0.98275036	0.9575482	0.89604306	NM_005244
BF.21.C8	1.0156939	1.0258261	1.1799216	1.2481383	1.4667423	1.5879266
BF.21.D1	1.0014035	1.064652	1.0680274	1.0690062	1.1584154	1.2644892
BF.21.D10	0.9930842	0.9754751	1.1624712	1.1880742	1.4730831	1.8684108	NM_004237
BF.21.D12	0.9975982	1.0660207	1.0301099	1.0341165	0.93448013	0.9770398
BF.21.D2	0.9744462	0.93216157	0.84620124	0.8168893	0.93170655	0.9020361	BC016142
BF.21.D3	1.0227232	0.9971414	1.1434295	1.0899789	1.2118541	1.1392255
BF.21.D4	0.99187756	0.9857562	1.0397027	1.0794317	1.5873711	1.4150925	NM_005270
BF.21.D5	0.9862128	0.9631343	1.0037069	0.9476236	0.96788526	0.86887985	NM_005780
BF.21.D6	0.9898386	0.94398665	0.98109275	0.83652985	0.8750568	0.9063547	AK023045
BF.21.D7	0.99494684	0.9847451	1.0164024	1.0085611	0.97867334	0.9374998	NM_017753
BF.21.D8	1.0142468	0.9753519	1.0175278	1.0513153	1.1329311	1.1035398	NM_138415
BF.21.D9	0.99082637	0.98495656	1.0778413	1.0235345	1.2096894	1.1520076	NM_153360
BF.21.E1	1.0251541	1.133456	1.1586761	1.1576039	1.2040069	1.5610915
BF.21.E10	1.1673123	1.0234513	0.9860614	0.905734	1.2548678	0.79832214
BF.21.E11	1.027093	1.0228087	1.0299418	0.96218175	0.9946979	0.84623533	NM_139032
BF.21.E2	1.0339482	1.0176598	1.1502922	1.1811681	1.3658489	1.5788941	BX102089
BF.21.E3	1.0424455	1.1038716	1.1135701	1.0103707	1.0520948	1.1079932	NM_145808
BF.21.E4	0.9820475	0.96821034	0.9982926	0.95325536	0.92442584	0.99095154
BF.21.E5	1.0648541	1.052228	1.0583373	0.9611239	0.97204196	0.9212304	AB033096
BF.21.E6	0.9588028	1.0443965	1.0417777	0.9023895	0.88359064	0.8185731	NM_014049
BF.21.E7	1.0253336	0.99884206	1.1024448	1.1215115	1.4958142	1.6709503
BF.21.E8	1.0312033	1.0909972	0.7877814	1.0005586	0.8385586	0.93614453	BC006361
BF.21.E9	1.0289773	1.0644501	1.1383592	1.0328199	1.0254183	1.059998	NM_005802
BF.21.F1	1.0113473	0.99828166	1.094492	1.0724761	1.1273131	1.0938456	BC042872,BC041470
BF.21.F10	0.95877075	0.8712054	0.8968846	0.92337203	0.99156934	0.8683363	AK092969
BF.21.F11	0.95745844	0.96570116	0.9894399	0.9137172	0.92844224	0.81289387	NM_002947
BF.21.F12	1.1088696	0.9356081	0.9285582	0.9782887	1.1945616	1.2448523	NM_006544,NM_018229
BF.21.F5	1.0297282	0.9715939	0.7931256	0.87938136	0.91831815	1.0611199
BF.21.F8	1.0327436	0.9705462	0.90715766	1.0038948	1.1561319	1.2765886
BF.21.F9	1.0643573	0.94012743	0.7612672	0.83347225	0.8133579	0.8791061
BF.21.G10	0.9961775	1.0027016	1.1086465	1.1281602	1.4892507	1.4797293
BF.21.G12	1.0016606	0.9758167	0.97789013	0.9599478	0.9548987	0.8751318	AK091323
BF.21.G4	1.0058041	0.96364653	0.9398719	0.93630046	0.94891524	0.866708	NM_004196
BF.21.G6	1.0081543	1.068548	1.0018141	0.9727493	0.9734099	1.0607103	NM_006021
BF.21.G9	0.9826893	0.79528433	0.40813875	0.6602794	0.34041426	0.3111891
BF.21.H1	1.0009372	0.989772	1.233057	0.9130141	0.952867	0.848663
BF.21.H10	0.91633344	1.0327164	1.0764973	1.0433589	1.1503112	0.97956365	NM_133370
BF.21.H11	0.9885333	1.0509112	1.0397757	1.0530581	1.5432527	1.539086	NM_016569
BF.21.H12	0.9938693	0.986734	0.9888076	0.9924967	1.0104315	0.9270655	BU155706,BC038805
BF.21.H2	0.99550503	1.0420046	1.0399187	1.0254542	1.0576805	1.1336741
BF.21.H3	0.9709951	1.0255309	0.97247446	0.92816365	0.95835924	0.75728726	NM_022763
BF.21.H4	1.0038282	1.011822	1.0148476	1.0291969	0.98332006	0.9472801	NM_017969
BF.21.H5	0.9684064	1.0555191	1.030838	0.9748344	1.02217	0.90248436	NM_033196
BF.21.H8	1.0518365	0.99663776	0.7057665	0.8542517	0.63396204	0.70211446
BF.21.H9	0.9286158	0.8203489	0.48331112	0.78410167	0.5177809	0.4780071
BF.22.A1	0.97482294	0.96874017	0.974159	0.94525564	0.93574345	0.886856	NM_015626
BF.22.A10	0.9859454	0.93488204	0.9627963	0.9240569	0.8858209	1.0334425
BF.22.A2	0.96129173	1.0243161	0.9353561	0.95471764	0.9008613	0.75989246	NM_001190
BF.22.A4	1.0012878	1.0885272	1.0571524	1.1029745	1.0914162	1.2097117	NM_016128
BF.22.A6	1.0001609	0.99485457	0.97633255	0.9552968	0.9254445	0.8533404	NM_025058,NM_173852
BF.22.A7	1.0350436	0.969123	0.84889233	0.8947349	0.9351253	1.0408247	NM_032293
BF.22.A8	0.98776686	0.96577686	0.941601	0.94680774	0.9459054	0.8637255
BF.22.A9	1.0379437	0.97230434	0.6436605	0.744929	0.51713514	0.51414365
BF.22.B1	0.99268967	1.0325301	1.042665	0.9967831	1.0024912	0.966004	NM_001806
BF.22.B11	0.99855334	1.024752	0.99799323	0.9208155	1.0374688	0.938954	NM_003632
BF.22.B12	1.0049714	1.0234628	1.0888866	1.0333426	1.1158004	1.1717719	H16536
BF.22.B2	0.9800919	1.0242331	0.7714386	0.8900696	0.8880699	0.9511946
BF.22.B5	1.0257849	1.0626335	1.2157958	1.2649149	1.9585317	1.9620653	BM920467
BF.22.B6	1.0032724	1.0625033	1.0105424	1.0449709	1.1897303	1.3803091
BF.22.B8	1.0538137	1.0659583	1.0948702	1.0415616	1.2245362	1.1934389
BF.22.B9	1.0291402	1.000926	0.80660045	0.9462618	0.93796086	1.0765785	BI834723
BF.22.C1	1.0033684	1.0922972	1.2085544	1.234856	1.1744269	1.1282545	NM_004208
BF.22.C10	1.2377431	0.9392326	0.9229983	0.9440677	0.89131016	0.9158736	BC031566
BF.22.C11	0.9796824	0.9659132	0.9872812	0.9554898	0.94985974	0.8820944	AI050873
BF.22.C2	0.9605202	1.1350688	1.1292722	1.1438752	0.9677008	1.0893106
BF.22.C5	0.9589346	0.82800114	1.1011022	1.2249095	1.4766771	1.6421858	NM_015947
BF.22.C6	1.0083668	1.0063914	0.9794179	1.2060573	1.1122186	1.2125366
BF.22.C9	1.0053699	0.9675731	1.0050498	0.98484343	0.97451645	0.9304638	NM_022062
BF.22.D10	1.0516704	1.0073732	0.92801845	0.98531854	1.0433227	1.1409827
BF.22.D12	1.0230587	1.0501292	1.001534	1.0376569	1.0052078	1.0066687	NM_014333
BF.22.D3	1.0188243	0.98708963	0.9056911	0.9258824	0.9006587	1.0889481	NM_001962
BF.22.D4	0.7516561	0.9246689	0.7460067	1.1064285	1.3565686	1.6227124
BF.22.D5	0.9886736	1.0390099	1.09296	1.0611604	1.0190234	1.0316958
BF.22.D6	1.0223011	1.0217952	1.0208155	1.0437806	1.0258926	1.0425783	NM_019082
BF.22.D7	0.9358118	0.9823134	0.77259225	0.8426794	0.80749875	0.8959845
BF.22.D8	0.98074675	1.0915154	1.1072762	1.0632108	1.1814767	1.2012345	BC025350
BF.22.D9	0.977118	0.9165908	0.58488077	0.74000794	0.5575935	0.56954753
BF.22.E1	1.0715337	1.0374619	1.0204245	0.9933028	1.2427217	1.4035748	NM_152905
BF.22.E3	1.0052317	0.98223245	1.0387381	0.93694866	0.99492073	0.9899907
BF.22.E4	1.1745934	0.95231116	0.92132705	0.90527564	0.9613108	0.9429359
BF.22.E5	0.97847074	0.8732921	0.8677535	0.7978518	0.8071154	0.7158953	AK096542
BF.22.E6	1.0207602	0.9391816	0.92912	0.9334803	0.88990897	0.88851225
BF.22.E7	1.0272291	1.0140182	1.0461662	0.91754246	0.95768934	0.8036408	NM_032765
BF.22.E8	1.0162957	1.0409967	1.1144006	1.105308	1.1078731	1.111449
BF.22.E9	0.99187696	1.0234723	0.7501409	0.82268095	0.72836363	0.7522006	NM_017653
BF.22.F1	0.9846231	0.985008	1.001095	0.974671	0.99405545	0.96241623	NM_000693
BF.22.F10	1.0145159	1.0061274	0.9523488	0.9095246	0.8981604	0.7955385	NM_012429
BF.22.F11	0.98160344	0.95973516	0.9968052	0.94676983	1.0423491	0.92135483
BF.22.F2	1.0408654	1.0116415	1.1620617	1.0644208	1.3806384	1.6586154	NM_003872
BF.22.F4	1.0186028	1.0056869	1.0317128	0.98534644	0.9863327	0.92253214
BF.22.F5	1.0542499	1.1458976	1.1540962	1.0972533	1.1436478	1.1433159
BF.22.F6	0.99701226	0.95979524	0.9816461	0.9394524	0.984235	0.9010983	NM_003530
BF.22.G1	0.949511	0.9682851	0.9032519	0.97126675	0.9131578	0.82535326	NM_002954,NM_152385
BF.22.G10	1.003918	1.0108008	0.9888161	0.98918444	0.93349916	0.86530423
BF.22.G11	1.0921032	1.0338429	0.7727915	0.9057219	0.7499216	0.7780703	NM_012281
BF.22.G12	1.0002427	0.8623142	0.7406027	0.83635116	0.71697986	0.7534434
BF.22.G2	0.9993232	1.0039223	0.97340304	0.9585751	0.93329406	0.87579805	NM_014321
BF.22.G3	0.9840343	0.9834284	0.9814805	0.9802771	0.97788435	0.9271619
BF.22.G4	1.0120233	1.0802549	1.1311247	1.1125329	1.2083489	1.0742218	AB011099
BF.22.G7	1.0121422	0.9852954	0.6153566	0.97515774	0.5812056	0.5265963
BF.22.G8	0.98745763	1.0132705	0.9912798	0.9278539	1.002085	0.9829194	NM_030763
BF.22.G9	0.95940924	0.9565127	0.95957935	0.9759547	0.88271517	0.82755446	NM_000376
BF.22.H10	0.9916252	1.001106	0.99632704	1.0484703	1.2721676	1.2929575
BF.22.H3	1.0126677	0.9784421	1.0876657	1.0138384	0.96858484	1.0514811	AK096160
BF.22.H4	0.99826175	0.97202104	0.97770494	0.97321063	0.94799036	0.8908176
BF.22.H5	0.98437554	0.9409621	1.0487169	0.92944604	0.8336963	0.8067743	NM_015602
BF.22.H6	1.0115008	0.97860026	0.9654308	0.98156494	0.9394037	0.8907774	AI208138
BF.22.H7	0.9798201	0.9316844	0.9881247	0.92442805	0.9718185	0.878325	D87742
BF.22.H8	1.0429951	0.96875745	1.0759045	0.8956059	0.86677885	0.7942463	NM_005175
BF.22.H9	0.9896678	0.9297738	0.98908657	0.9532627	0.93334496	0.8573484	NM_005104
BF.23.A1	0.9658539	0.95914114	0.96725225	0.945182	0.94859165	0.96628743
BF.23.A10	0.9777501	1.0356561	0.828095	0.97214776	0.80939716	0.82853186	NM_006076
BF.23.A11	1.0031425	1.0203911	1.0487192	1.0082694	1.042181	0.98625004	NM_020248
BF.23.A12	1.0130826	0.9966128	0.97718346	0.9621773	1.063091	0.96708167
BF.23.A3	0.99409676	0.9459068	0.99253845	0.9645074	0.93535966	0.9088735
BF.23.A4	0.98889387	0.88118345	0.67762864	0.78477913	0.6212206	0.67007065
BF.23.A5	1.0003965	0.96170306	0.98400116	0.9821571	0.9552955	0.96947646	AF086294
BF.23.A7	0.9924441	0.9732457	0.9850048	0.920971	0.8859608	1.1186237	NM_012244
BF.23.A8	1.0872563	1.0482337	1.2412537	1.2196271	1.7123413	1.5550021	AB032970
BF.23.A9	0.988861	1.0021449	0.99766135	0.9619781	0.967811	0.90349126
BF.23.B1	1.02927	1.0349953	1.0341883	1.0327586	0.98301446	1.003167	NM_004834
BF.23.B10	1.0270345	0.99792933	1.0380346	1.0368936	0.99185866	0.9508572
BF.23.B12	0.97617894	0.9820001	0.9722804	0.9071264	0.92059714	0.92128646	BE314581
BF.23.B2	1.0098996	1.0332004	1.0732744	1.042905	0.9776542	1.1553234	NM_032536
BF.23.B4	0.9814951	1.1056439	1.0152622	1.078015	0.9317768	0.9119716	BU664229
BF.23.B5	1.0584296	0.94783515	0.90100276	0.98744625	1.030835	1.3802813	AK096012
BF.23.B6	0.98626125	0.97240996	0.98926437	0.99675137	0.9401535	0.89104146	AL832551
BF.23.B8	1.039929	0.9095508	0.97793466	1.0767131	1.3329302	1.4538854	NM_024758
BF.23.B9	0.9902993	0.9945002	1.0637567	1.0184183	1.1488855	1.1167799
BF.23.C1	1.0066794	0.99935704	0.9982569	0.9814049	0.9697509	0.94664353	AA884854
BF.23.C12	0.98316735	0.9903818	1.0389897	0.95720357	0.9887511	0.97885305
BF.23.C2	0.97142154	1.0093957	0.9616336	0.9206972	0.8991105	0.9294243	AK092769
BF.23.C3	0.9993818	1.0108297	1.017154	1.0082388	0.96160185	0.91169935	NM_004336
BF.23.C5	0.99160236	1.0412766	1.0574474	1.0119877	1.043942	0.9962837	BC022466
BF.23.C6	1.0013752	0.9969984	0.99516326	0.97419775	0.95576537	0.8666626
BF.23.C7	0.9916093	0.9622036	1.0920625	0.90942013	0.85796505	0.7761937	NM_025267
BF.23.C8	1.0473899	1.0713573	0.77609503	0.96256715	0.77764225	0.8493781
BF.23.C9	1.0079513	1.0133036	1.052484	1.0124925	1.0866103	0.94212	NM_014933
BF.23.D1	0.99190336	0.9387619	1.0490402	0.9294352	0.9432385	0.7662209	NM_016204
BF.23.D10	1.0232263	1.0582056	1.1093627	1.1057734	1.4743814	1.7880607
BF.23.D3	1.0010375	0.990763	1.0440545	1.0169139	0.93014544	0.92917025	NM_152667
BF.23.D5	1.052982	0.98522574	0.90701216	0.9343781	0.88459086	0.9921889	NM_014932
BF.23.D7	0.9618676	1.0738542	1.1033173	0.98188895	0.97602475	0.8346317	NM_021211
BF.23.D8	1.0019519	1.0316846	0.939918	0.9652563	1.1781465	1.1510764	AW873324
BF.23.D9	1.0226011	0.9299635	0.95267284	0.9936029	1.2149127	1.3008624
BF.23.E1	1.0048143	1.0112207	1.0133507	1.0005488	0.8725849	1.038096	NM_015641
BF.23.E11	1.0545557	1.0056038	1.0566821	0.9127171	0.9222013	0.8910818	NM_018396
BF.23.E12	1.0148127	1.0299243	1.0531896	1.2678702	1.3043686	1.161326
BF.23.E2	1.0253236	1.0115571	1.142817	1.0698652	1.0805087	1.1443698
BF.23.E3	0.97848463	1.0184664	1.0176562	0.996603	0.98428047	0.9248628
BF.23.E4	1.0436081	0.9021132	0.60208917	0.78659654	0.5299914	0.5498815
BF.23.E5	0.95852226	0.997076	1.0000188	0.94330484	0.9648568	0.80439126	NM_020117
BF.23.E7	1.0686082	1.0414221	0.78369844	0.94106174	0.7264221	0.7286553	NM_017670
BF.23.F1	1.0023248	0.9832146	1.0370079	0.97634494	1.0759709	1.1404672
BF.23.F10	1.013551	0.9794457	0.9709856	0.94778544	0.9366102	0.82120067	NM_003405,NM_015372
BF.23.F11	1.0031631	0.9641397	1.0057184	0.9209836	0.9280234	1.0008595	BI463617
BF.23.F12	1.0148181	0.96484905	0.92515844	0.9723579	1.0471448	1.0601003	NM_002968
BF.23.F2	1.0089139	0.9827033	0.99054474	1.2007445	1.6037985	1.7048547	BG426583
BF.23.F6	0.95813596	0.9842616	0.976346	0.9837324	0.9477219	0.98039156
BF.23.F7	0.9776367	1.0182064	0.99620116	0.99518806	1.0141944	1.0718638
BF.23.F9	1.048639	0.8765398	0.831494	0.9511091	1.1374161	1.2521119
BF.23.G1	1.0199288	1.0163587	1.1151389	1.2181915	2.5882325	2.9042182	NM_024513
BF.23.G11	1.0584357	1.0136344	0.8643813	0.87103605	0.89950377	0.9567545
BF.23.G12	1.0277134	0.93453765	0.92867994	1.0958617	1.1258005	1.3188857
BF.23.G3	1.0227281	0.9522201	1.0237395	0.9413537	0.9899841	0.79872215	NM_005800
BF.23.G4	1.0270685	0.98572046	1.0022757	1.0415833	1.2166489	1.1835598
BF.23.G6	0.94833624	0.8547209	0.53900754	0.69506913	0.4768967	0.48654637
BF.23.G7	0.9871334	1.0021758	1.0550889	1.0240844	1.0114261	0.9188939
BF.23.G8	1.0061593	0.9972161	1.0214484	0.95621383	0.9619667	0.855934	BQ890015
BF.23.G9	0.9721648	1.1463084	1.4661134	1.5039647	1.4978733	1.7334
BF.23.H10	1.1006424	1.1131959	0.9659664	1.02912	1.0119101	1.0939457	NM_000346
BF.23.H11	0.9955864	1.0160244	1.0383822	0.9834548	0.9898825	0.89323604
BF.23.H3	1.0055438	1.023521	1.048731	1.0772331	1.1476344	1.3013486
BF.23.H4	0.9691064	1.0204165	1.0809588	1.0629313	1.1585816	1.357447	AI583750
BF.23.H5	0.96727	0.9131396	0.72867346	0.8619893	0.788563	0.88586813
BF.23.H6	0.9759745	0.9788013	0.99775046	0.8504063	0.97403806	1.076455	BI546276
BF.23.H9	1.0129128	1.0391845	1.0737898	1.0106149	1.0436001	0.9972352	NM_005857
BF.24.A1	0.9980913	0.9756399	1.0154488	0.9675748	0.9835712	0.9489552	BC036877
BF.24.A10	1.0287971	1.0210587	1.0277587	1.001876	1.0021532	0.9224538	AK091949
BF.24.A11	0.99680054	1.0323892	1.0830054	0.988407	1.01461	0.98913866	NM_016216
BF.24.A12	1.0044686	0.85932106	0.9465028	0.85734934	0.91829115	0.9388937	NM_016400
BF.24.A2	1.0097387	0.98589754	0.98534375	1.0163561	0.95140517	0.8854551	BQ878079
BF.24.A3	1.0089369	0.8961251	1.1885363	0.93990993	0.8947588	0.99795943	NM_018092
BF.24.A4	0.9975581	0.9949125	0.98049664	1.050025	1.2886649	1.3116428	NM_014272
BF.24.A5	1.1002916	1.0221791	0.7654347	0.93142736	0.8331355	0.9276069	D83781
BF.24.A7	1.0075109	1.1194636	1.1543803	1.1160556	1.3479613	1.0574569	NM_015913
BF.24.A8	1.0010022	0.9762041	0.9591669	0.9306079	0.96391106	1.0117222	NM_014643
BF.24.A9	0.9797899	1.0269544	1.1114813	1.0727615	1.0678718	1.1757591	NM_152553
BF.24.B1	1.0294914	0.8598722	0.7078248	0.7749277	0.7532772	0.83965784
BF.24.B10	0.9715059	1.0235506	1.0429178	0.9649884	0.9939104	0.93345773	BC020847
BF.24.B11	0.99776953	0.98590344	0.9938024	0.95417553	1.0441092	0.9283595
BF.24.B2	0.98125017	0.96588945	0.97792757	0.9600847	0.9787576	0.941665	BC016048
BF.24.B3	0.9894508	1.0254097	1.0697339	1.0183562	1.0580606	0.96778405	AK055200,HSPC210
BF.24.B4	0.9535248	0.93880874	1.027356	1.0225687	1.0788426	0.84340554
BF.24.B5	1.0279851	1.0272952	1.0233513	1.0463287	1.2885675	1.0895631	NM_145168
BF.24.B7	1.027927	1.0139757	0.73093057	0.849094	0.76678914	0.8329027	NM_022445
BF.24.B8	1.0135056	0.995595	0.9996425	0.9969211	1.0895238	0.89964247
BF.24.C1	1.0944262	0.99372447	0.644712	0.8317739	0.73263794	0.7744643	NM_032844
BF.24.C10	0.9506178	0.9762443	1.00318	0.9400778	0.9014822	0.80287856	NM_005274,NM_022354
BF.24.C11	0.99919826	1.0842552	1.2070259	1.1829995	1.333647	1.3367461	AK096249
BF.24.C12	0.9978294	1.0053563	0.9375685	0.88094366	0.8669137	0.91110826
BF.24.C2	1.0044924	1.0034766	1.0102615	1.0278437	1.0122757	0.9410822	NM_032626
BF.24.C3	1.0325186	0.9379756	1.2533218	1.3379184	2.4641767	1.6355798	NM_001285
BF.24.C6	1.0183827	1.0108712	0.82612526	0.8814794	0.8924371	0.9673993	NM_002880
BF.24.C8	1.0086159	0.99394095	1.0760597	0.96040416	1.2627041	0.69928294	NM_021237
BF.24.D1	0.9936205	1.0501709	1.0288398	0.9794851	1.1247318	0.9646176	NM_006108
BF.24.D10	1.0124178	1.004097	0.9786473	0.9230161	0.9246642	0.91801316
BF.24.D11	0.9862443	0.9531628	0.9312304	0.918377	0.87935686	1.0303208
BF.24.D3	0.98873717	1.0074126	1.0605992	0.97075224	1.1818887	1.4310657	BC015792
BF.24.D4	0.9625029	0.9702087	0.98212147	0.93557775	1.6095809	0.9100641	NM_025009
BF.24.D6	1.01608	1.0088857	1.0243218	1.0116756	0.96665037	0.891552	NM_000706
BF.24.D8	0.9002923	0.898755	0.6488344	0.73813564	0.7054476	0.77736545
BF.24.E10	0.9753533	0.92850834	1.0120826	1.0897384	1.0845666	1.0272548	AB032960
BF.24.E11	0.97287315	0.95717436	0.99545795	0.9983976	0.9433587	0.9653778	NM_007080
BF.24.E12	0.9808312	0.94389606	0.90670687	1.1102613	0.98226273	0.9971682
BF.24.E3	1.0443523	1.1472558	1.2157991	1.080197	1.0754222	0.98171645
BF.24.E4	0.98120743	1.099007	0.9980476	1.0672736	0.92021066	1.0073222	NM_002589,NM_032456,NM_032457
BF.24.E5	1.0265356	1.0886286	1.1425856	1.1332147	1.0919526	1.1734692
BF.24.E6	1.0087687	1.0242923	0.9741486	0.987995	1.0881428	0.97805786
BF.24.E9	1.0478575	1.0227575	0.91025555	1.0154479	0.8866137	0.8666549	AW183775
BF.24.F1	1.0192034	0.943345	0.6980674	0.7582982	0.75527245	0.78563386	NM_139177
BF.24.F11	0.98108834	0.9114055	0.9387342	0.9207637	0.9614878	0.94790226	NM_012320
BF.24.F12	0.91238993	1.0082343	0.75633186	0.8738302	0.73686457	0.78398097
BF.24.F2	1.0721824	1.0066422	0.9548023	0.99108833	1.2855949	1.1885865	AK094116
BF.24.F3	1.0337645	0.91266435	0.55580777	0.72503054	0.4904883	0.47835863
BF.24.F5	1.0040148	0.9828291	1.1039445	1.0484445	1.3044193	0.921722
BF.24.F7	1.0285451	0.9553978	1.0450698	0.940493	1.0267829	0.9381524	NM_002757
BF.24.F8	1.1800228	0.81507933	0.53347087	0.6319499	0.5007263	0.4694451	NM_020235
BF.24.F9	0.9793317	0.96555215	1.0485238	0.9580378	1.0698316	1.0251461	NM_015366
BF.24.G1	0.9951112	0.99957687	0.7880779	0.8603687	0.85632455	0.9356641
BF.24.G10	0.92805004	0.91977227	0.68068844	0.83904976	0.6448147	0.66348994
BF.24.G11	1.0454072	1.0774257	1.0964497	1.1037365	1.4333525	1.3709909
BF.24.G2	1.0106413	0.9507302	0.97857183	0.98586625	0.92173874	0.8443173	BI463617
BF.24.G3	0.98072815	1.0081642	1.0622003	1.0470768	1.2905763	1.085341
BF.24.G4	0.9880116	0.9601325	1.0207458	1.0217993	1.0238504	0.9944952	NM_032273
BF.24.G7	1.0581145	0.888762	0.8334291	0.9613516	0.7767094	0.9658667
BF.24.G9	1.0478851	1.0753571	1.3208362	1.4533042	1.7572621	2.0608222	AI806215
BF.24.H1	1.0117769	1.0053692	1.110433	0.9965632	1.0221751	1.0367048	NM_025085
BF.24.H11	1.0160897	1.1042321	1.0396748	1.099177	1.1108977	1.149218	NM_001452
BF.24.H2	0.9901623	0.9683545	0.9814286	0.99381346	0.9645289	0.952548	NM_031442
BF.24.H3	1.0049225	1.0508696	1.0773733	1.0313305	1.0498637	1.0708032	BC036189
BF.24.H4	0.99497426	1.0390619	1.0379859	0.9497916	0.99004984	0.87263095	AA504874
BF.24.H5	0.969366	0.881656	1.0052495	0.90095377	0.9121376	0.7731385	NM_003093
BF.24.H6	0.97851473	1.0425208	0.9823932	1.0029569	0.935827	0.93586934	NM_015308
BF.24.H9	0.95999193	1.0026834	0.63582623	0.7969133	0.61941385	0.6660168
BF.25.A1	1.0029159	0.97830147	0.99895144	0.9900552	0.98284006	0.94430304	NM_016323
BF.25.A11	1.0378864	0.9315377	0.93511313	0.8904335	0.87467825	0.95288754	NM_015480
BF.25.A12	1.0118012	0.97233075	1.0272131	0.8808053	0.94261175	0.7666035	NM_002616
BF.25.A2	1.0175867	1.0288614	1.0517739	0.99019134	0.9539476	0.90074456
BF.25.A3	0.9929491	0.97556126	0.9895247	0.97841877	0.9265339	0.9609179
BF.25.A4	0.9866138	1.003598	0.993022	0.98225373	0.9719258	0.8949416	NM_003372
BF.25.A5	0.9859571	0.98153806	1.0708584	1.0170571	1.2709469	1.4203287	NM_016510
BF.25.A6	0.99747974	0.9476013	0.9513829	0.94335395	0.9010402	0.8745606
BF.25.A8	1.0037798	0.91052365	0.7133075	0.8369555	0.76167387	0.84833896
BF.25.A9	0.9620644	0.99428123	1.0310123	1.0018499	1.0117693	0.93367195	NM_012259
BF.25.B1	0.9594142	1.042055	1.1663387	0.94656026	0.98063374	0.9043483	NM_003896,BC036617
BF.25.B10	1.0082952	0.9773857	1.0372207	0.94191784	1.1655717	1.328817
BF.25.B11	1.0039592	1.0709956	1.0473385	1.0847551	1.1143596	1.1240437	AB011128
BF.25.B12	0.9928604	1.044806	1.1505973	1.1139895	1.2788571	1.4973283	AJ277915
BF.25.B3	0.9947115	1.0067956	1.0672597	0.98187083	0.9862957	1.0363744
BF.25.B4	0.9497835	1.0519885	1.0775783	1.0034019	1.0331019	1.0224296
BF.25.B5	0.9902134	0.98915803	0.9938878	0.97033846	0.955571	0.9202614	NM_025010
BF.25.B6	0.9857319	1.0089349	1.0111188	0.9793518	0.9865411	0.8510995	NM_025096
BF.25.B7	1.0089163	1.0030154	1.0313563	0.9607958	1.0054203	0.96155876
BF.25.B8	0.9715627	1.0115921	0.99643606	1.0080702	0.98586345	1.4237155	NM_144980
BF.25.B9	0.9297652	0.90309	0.88801533	0.9260584	1.0411836	1.1171542	NM_014039
BF.25.C1	1.0181063	0.9555657	0.95016366	1.0157545	0.9866986	1.0048493	NM_001071
BF.25.C10	0.9788065	0.94191545	0.9894329	0.9154518	0.9144317	0.94190645
BF.25.C12	1.0251625	0.9657755	0.9746937	0.99542975	0.91615653	0.89163905	NM_016213
BF.25.C2	0.9482411	0.9903137	0.7754322	0.89090437	0.88714534	0.95992655
BF.25.C3	0.99186057	1.0697336	1.1143022	1.0466582	0.98952705	0.9407959	NM_152281
BF.25.C4	0.9803784	0.92401266	1.0241338	1.0579634	1.1101975	1.2313259	AK074207
BF.25.C5	0.99199295	1.0203623	1.0774801	1.0329993	0.98672014	1.0286698
BF.25.C6	1.0165633	1.0092103	1.1189508	1.0764928	0.98136884	0.9519205	NM_022551,NM_022553
BF.25.C7	0.99094653	0.98700386	1.0553849	0.95857674	0.9737365	1.0013678	NM_030971
BF.25.D10	0.97443205	0.9435961	0.9722535	0.8936048	0.9554592	1.0587652	NM_000121
BF.25.D12	1.0041622	1.0413802	1.0852572	1.1205424	1.1921585	1.3889115	NM_012305
BF.25.D2	0.9850672	0.97386324	1.0052445	0.9759681	1.041936	1.1039433
BF.25.D4	0.96390617	0.984356	1.0070122	1.006074	1.0695126	1.2532716
BF.25.D5	0.99526626	0.9934335	1.0557975	0.9847211	0.9967359	0.7806115	NM_003860,NM_032325
BF.25.D8	0.9397529	0.96955365	0.98417526	0.83832425	0.8427162	0.7932877	NM_025115
BF.25.E1	1.0322024	1.1081446	1.1342535	1.1420386	1.414174	1.5349025	NM_000663
BF.25.E10	0.98537904	0.9836721	0.9993152	1.0436281	0.92398924	0.90571237	NM_000766
BF.25.E11	1.0224268	0.98049504	1.0583961	1.0013733	1.0279491	0.9929828
BF.25.E3	1.0138719	1.0416914	1.0167812	1.0023812	0.9362219	0.9697454
BF.25.E4	1.0115285	1.0372208	0.9931577	1.0471308	1.0722388	1.1122947	AA584452
BF.25.E7	0.96852577	0.9220657	1.2037251	1.0608562	1.0980072	1.4116708
BF.25.E9	0.95000124	0.95497084	1.0655757	0.9335494	0.8987622	1.0009435	NM_013945
BF.25.F1	1.026197	1.0522476	1.0999303	1.14184	1.372792	1.3552012	NM_024906
BF.25.F12	0.99538964	1.0387518	1.0682917	0.992289	1.3250759	1.036318
BF.25.F2	0.9986285	1.0664572	1.3569586	1.4989829	1.6324923	1.9871881	NM_003550
BF.25.F3	0.9935145	1.0121365	1.0953349	1.02602	1.0511099	1.0610783	NM_005584
BF.25.F4	1.0001323	1.072469	1.1811527	1.0220568	1.121368	1.3969274	AI671241
BF.25.F5	0.95667833	1.0606384	1.1236951	1.0037886	1.0974721	0.927928	BM150114
BF.25.F6	1.0128119	1.1363131	1.0894873	1.1159241	1.2749258	1.4701488
BF.25.F7	0.9966802	1.0773914	1.0423542	1.0967714	1.2092497	1.3668644
BF.25.F8	0.9822563	1.0229801	0.99003434	0.9288302	0.9411079	0.8847939
BF.25.F9	0.97064096	1.0633068	1.0777421	1.1367704	1.3190583	1.5934163
BF.25.G1	0.9691945	1.0004946	1.0625961	0.9728423	1.0067226	0.9195039	NM_006430
BF.25.G10	1.0051428	1.0454185	0.94890296	1.0308533	1.0251195	1.0499456	NM_006299
BF.25.G11	1.0290825	1.014422	1.0311869	1.0194722	1.2320124	0.99372786	NM_032300
BF.25.G12	1.0477965	1.0034138	1.056054	1.1674715	1.2178471	1.2826016	NM_014060
BF.25.G2	1.0290112	0.98148566	0.7314771	0.7752691	0.9145859	1.0045625
BF.25.G3	1.0219026	0.9940492	1.0615001	0.9666228	0.9770726	0.9226782
BF.25.G4	0.98266566	0.93976974	0.92887425	0.8957378	0.8963734	0.9394422	NM_014142,NM_006023
BF.25.G5	1.0082065	0.9713449	1.0054781	0.9324283	0.97183603	0.933326	NM_144690,BC036928
BF.25.G6	1.0457962	1.1270123	1.1297165	1.1919355	1.1235809	0.9396597	NM_001050
BF.25.G7	0.98242605	0.9307657	1.0052321	0.95843756	0.95519054	0.9104492	NM_031909
BF.25.G9	0.9674698	0.9633303	0.7118974	0.7528301	0.691233	0.82974833	NM_033427
BF.25.H1	0.9699915	1.0830312	1.0709656	1.0358331	1.0447388	0.8411987	BG943620
BF.25.H10	0.979264	0.96304864	1.0316575	1.0107003	1.2270117	1.2784646
BF.25.H11	0.9901423	1.051592	1.1604326	1.1305366	1.1321862	1.1014855	NM_024971
BF.25.H12	0.95408595	1.0088847	1.046213	1.0534024	1.3196614	1.3355883	NM_004272
BF.25.H2	0.9864899	1.025019	0.7404314	0.8577405	0.8513823	1.0339935
BF.25.H5	1.0082784	1.0176544	1.0350492	1.0024987	1.0522872	1.0447341
BF.25.H6	0.9914574	1.1810673	1.2166693	1.3120074	1.5107809	1.6438801
BF.25.H7	0.98537105	0.99089617	1.0650249	0.94131136	0.9676076	0.923546
BF.25.H8	0.97625935	1.0878806	1.0826206	1.0304964	1.1717793	0.96898776	NM_018433,BG723259
BF.25.H9	1.0562174	1.2029848	1.006267	1.089742	1.2893244	1.1776861	NM_002937
BF.26.A1	1.0053155	0.99217516	1.0354586	1.0820913	1.0915878	1.0204704
BF.26.A10	0.9934445	0.9584757	0.98612404	0.9590384	0.9192966	0.8699913
BF.26.A11	1.0452139	1.0408484	0.70375776	0.7404251	0.7621587	0.8466299
BF.26.A2	1.014789	1.0061857	1.0658203	0.9328487	0.9108865	0.9800787
BF.26.A3	0.9976937	1.0110879	1.052581	0.97799	1.1094618	1.12321	NM_005432
BF.26.A4	1.0204825	1.0701559	1.0433518	1.0091839	0.9846127	0.9923077	NM_006982
BF.26.A6	1.0279553	1.0429673	1.1064	1.1087004	0.8694125	1.0261899
BF.26.A7	1.0111042	0.9719153	0.9739641	0.9399673	0.9315194	0.88098294
BF.26.A8	0.9949088	1.0564542	1.0649445	0.92727077	1.0372832	0.8939186	NM_032291
BF.26.A9	1.0008445	1.0037593	0.9820766	1.0032476	0.9600912	0.9333824
BF.26.B1	1.0051059	0.9410964	0.9832815	0.93575263	0.9402844	0.9101445	NM_021227
BF.26.B10	1.0981559	0.73628044	0.6371875	0.7756825	0.66624576	0.61036646
BF.26.B12	0.97679895	0.93528426	0.54060155	0.7810783	0.4752295	0.4658463
BF.26.B2	1.0337216	1.0160474	1.1294097	1.1095861	1.7968814	1.9567775
BF.26.B3	1.0322657	1.0276519	1.0894058	1.031501	1.1163613	1.1109405	AF170307,AL137620
BF.26.B4	0.9847588	0.9633364	0.9748707	0.93787473	0.9268024	1.0617723	BC048003
BF.26.B5	0.99582607	0.93745166	0.9723417	0.9258124	0.93308884	0.8732975	NM_003417
BF.26.B6	0.98704636	0.9019394	0.7829344	0.95879984	0.8965686	0.99355	D38521
BF.26.B8	1.0118163	0.9823423	1.009404	1.0232202	1.0051343	1.0351386	NM_018385
BF.26.B9	0.9974483	0.9716066	0.8995939	0.93410814	0.8762849	1.0672896
BF.26.C1	0.9975213	1.0220333	1.0304443	1.0271527	1.02129	0.912563
BF.26.C10	1.0368292	0.82936037	0.48817864	0.77882165	0.46173128	0.4511967
BF.26.C11	0.94943494	0.9812502	1.0232184	0.98023313	0.97405773	1.1112634	NM_020742
BF.26.C2	1.0135547	1.1019156	1.072689	1.0238873	0.98425955	0.9611839
BF.26.C3	1.0103807	1.0052762	0.96583235	0.9817823	0.95095843	0.8709539	NM_004259
BF.26.C4	0.9643716	0.99652976	0.98784477	0.9810007	0.9139812	1.0045503
BF.26.C5	1.0161341	1.0095491	0.9896102	0.9637684	0.8779772	0.93460137	NM_012117
BF.26.C7	0.99901515	0.9872322	0.9690028	0.99496776	0.9589406	0.86569935
BF.26.D1	1.0050362	1.0653505	1.0432482	0.9384012	0.98568654	0.9422536	AK074867
BF.26.D11	1.0122237	0.9961519	1.0695381	1.0340661	1.0015469	0.92184657	NM_006735
BF.26.D12	0.9923913	0.978907	1.1112405	1.1322979	1.1142565	1.1085092
BF.26.D2	0.98559034	1.2290736	1.1727039	1.2649658	1.3340176	1.5553194	NM_014060
BF.26.D3	1.0141386	1.011978	1.033013	0.94280493	0.9463522	0.9591711	BU155706
BF.26.D4	0.9955203	1.0201025	1.0584397	1.0498438	1.0648242	1.0607584	AI939576
BF.26.D5	1.0025011	0.99024886	1.0449725	0.97621554	1.0366114	0.9360648
BF.26.D6	1.0631773	1.0363566	1.0149477	0.9277433	0.8524484	0.932961
BF.26.D7	0.9842467	0.93763185	0.95493364	0.904147	0.9640884	0.8518741
BF.26.D8	0.9602568	1.022194	1.0528297	1.007697	0.96512276	0.8886968
BF.26.D9	0.98157007	0.9646162	1.0006621	0.9585724	0.9656138	0.93048245	AK090414
BF.26.E1	1.0511665	1.0411681	1.2481309	0.99765116	1.018039	0.98694384	AK092263
BF.26.E10	0.9689543	0.9117388	0.92680913	0.89185596	0.91423774	0.8212818
BF.26.E11	0.9949343	1.033154	1.1002852	1.0420405	1.0537255	1.0215534	NM_002233
BF.26.E12	0.98968506	1.0220366	1.0529796	1.0426886	0.9060662	1.0118712
BF.26.E3	1.0675212	1.0248653	0.7738371	0.8826079	0.7492516	0.83785087
BF.26.E5	1.0097338	0.9795623	1.0145558	1.0262163	1.05504	1.0048444	NM_001365
BF.26.E6	0.9943339	0.96355116	0.67040646	0.88744503	0.63931036	0.69414824
BF.26.E7	1.0553871	1.1075013	1.0866023	1.1276493	1.2396312	1.1421162
BF.26.E8	1.0115557	1.0136464	0.93015206	1.0108416	1.1353549	1.1815648
BF.26.E9	1.0210074	0.94032174	0.81488335	0.8670447	0.8356452	0.915019
BF.26.F12	0.9757577	0.98508894	0.7287646	0.95982677	0.7805146	0.8634779
BF.26.F3	1.0142535	0.95059955	1.0420767	0.9809958	1.084483	1.2368145	NM_002243
BF.26.F5	0.96091145	1.0042965	1.0741305	1.0758541	1.0166696	0.953891	AL558160
BF.26.F6	0.9827275	1.0086882	1.22321	1.7574341	1.5873694	2.4755502	NM_003550
BF.26.F7	0.97440016	0.98632574	1.0100334	0.98008156	0.9575525	0.8634056
BF.26.F8	0.9750013	0.963449	0.9657571	0.95657855	0.8752963	0.9106291	NM_004296
BF.26.F9	0.98571146	1.0084015	1.0333643	1.0420432	0.9894109	0.9544421	NM_053016
BF.26.G1	1.0184612	1.0146568	1.1538919	1.1767147	1.4091082	1.7397937
BF.26.G12	1.0041847	0.98196507	0.9739282	0.91008455	0.9750522	0.8822703	NM_021177
BF.26.G2	1.0087763	0.9964744	1.0192133	0.9991261	0.92103696	0.91863835	NM_138423
BF.26.G5	0.99921596	0.9799305	0.9790984	0.9521844	0.95590234	0.9797924	NM_002146
BF.26.G6	1.0128305	0.9480491	0.945061	0.9808847	0.89470583	0.9648795
BF.26.G8	0.9582844	0.99694	0.9907252	0.98236203	0.9538086	1.0270001
BF.26.G9	1.0009468	0.9719163	1.0249805	0.9995012	0.95030266	0.9337334	NM_020789
BF.26.H1	0.992351	0.9299578	1.0003208	0.90517247	0.9147792	1.053097	NM_004287
BF.26.H10	1.0014898	1.0355167	1.0858579	1.0028291	0.9854938	0.9022401	NM_018100
BF.26.H3	0.9603781	0.98216236	1.1038946	1.0199851	1.0456494	0.9333421	NM_007249
BF.26.H6	0.9756263	0.98522377	0.9433229	0.9306426	0.9597081	1.0297453	BC033059
BF.26.H8	0.9762437	1.0391575	1.1216915	1.0659184	1.16331	1.342519	T84683
BF.26.H9	1.0480554	0.9755827	1.0308564	1.0191141	1.1082454	0.90503556	NM_005252
BF.27.A1	0.9789248	0.9831597	0.91097724	0.90769416	0.9219577	0.92935324	NM_012267
BF.27.A10	0.9610435	0.9400331	0.88892657	0.8692909	0.85672873	0.88647634
BF.27.A11	0.96481377	1.0233736	1.0192962	1.0015944	1.0713438	1.0027733	BC010181,NM_138381
BF.27.A12	0.99850714	0.9637347	0.9330604	0.93034595	0.90020305	0.8330718	NM_015426
BF.27.A2	1.0381081	1.0251428	1.0736153	1.1032015	1.15256	1.1239557	AB033087
BF.27.A3	1.0333622	0.8429065	0.611403	0.8082818	0.58838695	0.61604685
BF.27.A4	0.96803516	0.9197121	0.90044236	0.84893596	0.80631435	0.6965782
BF.27.A7	0.9792082	0.9312988	0.9724007	0.91720474	0.9138679	0.92623	BE044377
BF.27.A8	0.98103535	0.904103	0.97991353	0.88794786	0.88904727	0.70866346	NM_013256
BF.27.B1	0.8434851	0.9436541	0.57754254	0.94615257	0.60176116	0.5322495
BF.27.B10	1.074655	1.0078356	1.0739523	1.049122	1.1849533	1.2404467	NM_020178
BF.27.B11	0.9966856	1.0053271	1.0147885	0.9985309	1.0975614	0.9278651
BF.27.B12	0.9605661	1.0812404	0.732571	0.90480244	0.61810374	0.62018436	BM564239
BF.27.B2	0.9898067	1.0369507	1.0396991	0.96316534	1.009546	1.0676531
BF.27.B3	0.9565257	1.0080106	1.031205	0.9504617	1.1358409	1.1328404
BF.27.B4	0.9975223	1.094567	0.9073658	1.3665243	1.3089745	1.1965456
BF.27.B5	0.9813557	1.0226796	0.9913119	0.9775434	0.97712976	0.94131774	NM_130851
BF.27.B6	1.0010982	0.9684927	0.9601049	0.9845337	0.98310274	0.8699574	BC043611
BF.27.B8	1.0059339	1.0121971	1.0404631	1.0249567	1.4756516	1.793059
BF.27.B9	0.99930114	1.0067759	1.0255364	1.0119336	1.1395774	1.2640451	AA457646
BF.27.C1	1.0008781	1.0563948	1.0511652	1.0510404	1.0076047	1.2251613
BF.27.C10	0.966101	1.045588	1.0295992	1.0161045	1.0472937	0.8609622	NM_025203
BF.27.C12	1.073583	1.0656494	1.1667914	1.1665331	1.2334684	1.4545907	BC036099,AI936439
BF.27.C2	0.9990522	0.96604866	1.039292	0.9616093	1.0273513	0.91315925	AA112444
BF.27.C3	0.998538	1.0006772	1.077257	1.0045942	1.1480352	0.92360944
BF.27.C4	1.0696045	1.1334734	0.87990373	1.0903265	0.85714555	0.96417934
BF.27.C5	1.0151788	0.98234785	1.0467926	1.0008413	1.0069855	0.9294996	NM_015878
BF.27.C7	0.92056435	0.8838833	0.83068544	0.76875263	0.7651342	0.9139107	NM_018728
BF.27.C8	0.9974862	1.0013314	0.99944055	1.01922	0.9623592	0.98300964	NM_001883,Y10152
BF.27.D1	0.98348135	1.016218	0.9942364	1.0563418	1.070609	1.1168619
BF.27.D10	0.9798613	1.0893936	1.0287094	1.078929	1.1033655	1.051534
BF.27.D11	1.013443	1.035595	1.0133398	0.9699395	1.1419433	0.9971471
BF.27.D12	0.9996905	1.0237045	0.7045844	0.83107126	0.7103996	0.76626027
BF.27.D2	1.0027536	0.9863806	0.93706673	0.94810194	0.97496474	0.8927076	NM_001067
BF.27.D3	0.9833186	1.0125608	1.005061	0.9880158	1.089259	1.0175952
BF.27.D5	1.0145156	1.0483471	1.0321695	1.0152025	1.005458	0.9701159	NM_032413
BF.27.D7	1.0271727	1.0187944	1.0484102	1.0164455	1.0150608	0.93312156	NM_001428
BF.27.D8	0.98962384	1.0248989	0.9773632	0.9759593	0.97488075	0.96387327
BF.27.D9	1.0100225	1.0251377	1.0582391	0.98469514	0.9875784	0.9290107	NM_002914
BF.27.E1	1.0242915	0.96776235	0.9374332	0.91322386	0.9488213	0.9594358
BF.27.E12	0.9876577	0.92324984	0.69657713	0.97973084	0.7427126	0.63031614
BF.27.E3	1.0010465	0.96932524	1.0614225	0.99367356	0.9939996	0.94756037
BF.27.E4	1.0927943	1.0390996	1.1971903	1.1825267	1.378202	0.9449178
BF.27.E5	0.96844506	0.94404256	1.0540848	0.96648073	1.0450978	1.0891056	AK096548
BF.27.E6	0.96707183	0.96612424	0.9529456	1.0873433	1.1131983	1.18649
BF.27.E7	0.9870869	0.9721897	1.0068012	0.9676481	0.92377496	0.9139145	NM_003318
BF.27.E8	1.0059618	0.9087194	0.620444	0.80937886	0.5519573	0.58407104
BF.27.E9	1.1144278	1.0906833	1.1044517	1.0855508	1.4910134	1.1806493	NM_006029
BF.27.F1	1.06225	1.1029494	1.0084974	1.1259221	1.2972555	1.3561937
BF.27.F10	0.9791	0.99925506	1.0193932	1.0758297	1.0073292	1.0150977
BF.27.F11	0.96193945	0.94493777	0.9873831	0.90547097	1.1234912	0.9232076
BF.27.F2	0.96551114	1.000359	1.0368178	0.9726684	0.9378317	0.911846	AL832217
BF.27.F3	1.0164534	1.0881617	0.9461947	0.9680751	1.0121757	0.94241494
BF.27.G10	0.96121264	0.9922431	0.97210336	0.8781702	0.85452986	0.72130585
BF.27.G12	1.0185069	0.93664634	0.86928076	1.0348036	0.9151251	0.9985877
BF.27.G2	0.9968683	0.96925527	0.95427436	0.9176019	0.98237956	0.9287766
BF.27.G3	0.9940767	1.0322318	1.1551316	1.0117621	0.9836458	0.94674385
BF.27.G5	1.0893542	1.1248783	1.1999598	1.225792	1.6136922	1.5440152	NM_004670
BF.27.G6	1.0970836	1.1588185	1.0716379	1.0761338	1.1441909	1.085888
BF.27.G7	1.0456398	1.0538352	1.2032326	1.0182558	0.9741598	0.9435462	NM_000965
BF.27.G9	0.9991844	0.9275115	0.91104084	0.9522511	0.87644184	1.1138651	NM_053035
BF.27.H10	1.0730203	1.1497264	1.2947053	1.4658256	2.035067	2.0342076
BF.27.H12	0.9551274	0.9617707	0.9577087	0.9418776	0.9070515	0.8639638
BF.27.H2	1.0085142	1.0330287	1.083068	1.0151805	1.0516806	1.0536293
BF.27.H3	1.0114765	0.94592786	0.932632	0.92152065	0.90437114	0.8932062	AI802092
BF.27.H4	0.99066406	0.97761965	1.014494	1.0706844	1.2870641	1.2180125	NM_057177
BF.27.H5	1.0448331	0.97543263	1.1564165	1.297561	1.839922	1.873459	H80315
BF.27.H6	1.0598333	1.0118586	0.907407	0.9158062	0.97471434	1.1137545
BF.27.H7	1.081319	1.0589331	1.1460824	1.2392756	1.5334235	1.967344
BF.27.H8	0.98118025	0.9869977	1.0428619	1.0191371	1.1436872	1.1196188
BF.27.H9	0.96436274	0.9145718	0.9440617	0.8844098	0.9055057	0.9125917	NM_021210,AF331638
BF.28.A1	1.0039	0.99009776	1.039372	1.024252	1.0107137	0.89185506	AV731060
BF.28.A10	1.0017527	0.9784919	0.96825343	0.96995014	0.9233308	0.9075304
BF.28.A11	1.0056794	1.0413783	1.0427616	1.025123	0.9910255	1.0296651
BF.28.A3	0.986587	1.0057749	1.2012624	1.240423	1.2498196	1.1921363
BF.28.A4	1.0068667	1.0627853	1.0524259	0.96125793	0.9058925	0.8045421	AL833547
BF.28.A5	1.1089303	1.0230236	1.0977627	1.0620663	1.3878399	1.5963445
BF.28.A7	1.0213455	0.9973166	1.0208199	1.0053108	0.96148074	0.93502086
BF.28.B1	0.9893724	0.97425777	0.9746928	1.0104289	0.98744744	0.9874731	NM_025136
BF.28.B10	0.9324711	0.9151872	0.97864616	0.8759644	0.8298062	0.9727796	NM_018092
BF.28.B11	0.9760937	0.94430095	0.9979065	0.9563988	0.9355096	0.9065606	NM_001543
BF.28.B12	0.96522933	0.9721338	0.9682618	0.91856366	0.9045538	0.91494083	NM_020362
BF.28.B2	0.96729773	0.9525435	0.90908736	1.0145181	0.97216415	0.9616918	NM_016065
BF.28.B3	0.9930722	0.94668174	0.8741342	0.84742475	0.97005475	1.1029552	NM_016468
BF.28.B4	0.98765445	0.9973443	1.1086711	1.1485924	1.0634432	1.1609572
BF.28.B5	0.95853466	0.96487236	1.0255712	1.0557806	1.0799863	1.2223505	NM_002582
BF.28.B6	1.1418312	0.86263806	0.64579964	0.7793152	0.626554	0.74389017
BF.28.B9	1.0042522	0.94915956	1.0180485	0.97046906	0.9507873	0.95666575
BF.28.C1	1.0126666	1.0612592	1.0299212	1.0164269	1.0019884	1.0998571	NM_006055
BF.28.C10	1.0594758	1.1098125	1.1708435	1.2149808	1.3696214	1.2227615	NM_024734
BF.28.C11	0.98690146	0.9262953	1.0406992	0.9340806	0.85798174	0.84615	BC035101
BF.28.C2	1.0020275	0.9839212	0.9762334	0.9604146	0.92073	0.8673742	NM_020239,NM_006818
BF.28.C3	0.99837416	1.0052392	1.0475837	1.0419875	1.1306111	1.0779119
BF.28.C6	1.0181477	0.94391143	1.0114177	0.87854373	0.873835	0.80804014	NM_002973
BF.28.C7	1.0260001	1.0418172	0.8676361	0.90483385	0.931785	1.016935
BF.28.C8	1.0267084	0.9606325	0.75767326	0.90814704	0.7619526	0.8797833
BF.28.D1	1.0537127	0.97458833	0.9914213	1.0780168	1.1587145	1.3018253
BF.28.D10	1.009311	1.0111454	1.0728798	1.1117693	1.122365	1.1241637	NM_000386,AW450781
BF.28.D11	1.0167779	1.019484	1.021731	1.0276037	1.0040691	1.0305359
BF.28.D12	1.1185293	1.2410791	1.3934649	1.3413829	1.3720603	1.4913578
BF.28.D4	1.0199314	0.96903056	0.78465706	0.8560623	0.79152125	0.910343
BF.28.E11	0.9740482	1.0072474	1.0268815	1.0290455	1.2836175	1.2274388
BF.28.E12	0.9914773	0.9208737	1.046647	1.1027066	1.9320784	1.6433902	NM_004412
BF.28.E2	1.0882553	0.7626779	0.5789706	0.74831617	0.5445444	0.5619431
BF.28.E3	0.99404	1.0308986	1.3013339	1.4181944	1.6241815	1.8525527
BF.28.E4	0.9845201	1.0037326	1.1389447	1.0218642	1.0626614	1.2110711	BI117617
BF.28.E5	0.98176306	1.0603706	0.96643424	1.244275	1.4231983	1.574281	BI517640
BF.28.E6	1.0496255	1.0530562	1.0179459	1.3078381	1.0223814	1.0978321	NM_005155
BF.28.E8	0.9567018	1.1192795	0.9904119	1.0064996	0.8343454	0.8846368	BC033133
BF.28.E9	0.970606	0.93837976	1.0029024	0.9519934	0.91506594	0.8897968
BF.28.F1	0.98231626	0.98135364	1.0693787	1.014391	1.0596302	0.9906795	AK054937
BF.28.F11	1.0497304	1.0434706	0.664655	0.8764657	0.6700105	0.67419857
BF.28.F12	1.0211992	1.088564	0.9321197	1.0222608	0.9526462	1.0687888	NM_003070
BF.28.F2	0.9687272	1.0049156	0.9944445	1.0074079	1.0230781	1.120057	NM_004586
BF.28.F3	1.0056971	1.0064218	1.048545	1.0318501	1.085091	1.1907464
BF.28.F4	0.9617997	1.029623	1.0808566	1.0249038	1.0054195	0.81603557
BF.28.F5	0.9797265	0.9566511	1.0281565	0.9755815	0.957845	0.9993708	NM_018098
BF.28.F6	0.99968123	0.98997855	0.9384548	1.0048186	0.9559984	0.8850533	AI566883
BF.28.F7	1.0028392	1.0172228	0.9753158	0.9566353	1.0703706	1.1930686	NM_031924
BF.28.F8	0.9591304	1.0441611	1.0358514	1.2077184	1.4006705	1.4777946	NM_021807
BF.28.G1	1.0061604	0.9847602	1.0299789	0.9506297	1.2026688	1.0866766	AJ276510
BF.28.G10	1.0134307	1.0285331	1.1028674	1.096791	1.2585723	1.2274822
BF.28.G11	1.0572817	0.91681856	0.912124	0.8136829	1.0975416	0.9560739	NM_006503
BF.28.G12	1.000319	1.0164853	1.0150948	1.017073	0.9717524	0.90832746
BF.28.G2	1.0472462	1.0344574	1.1083622	1.0570763	1.0541843	1.2200627	NM_014050
BF.28.G3	1.0046343	1.0382543	1.118121	1.0649318	0.97994536	1.0073732
BF.28.G4	1.0395106	1.0100607	0.98627186	0.9674185	0.9458988	0.96662337	NM_001961
BF.28.G7	0.97758496	0.99928576	1.0445554	0.97291607	1.018162	0.90849274	NM_019114
BF.28.G8	0.9974272	0.98931634	0.941984	0.91743755	0.8847831	0.7413563	NM_020239,NM_006818
BF.28.G9	0.98893887	1.0016013	1.053983	0.97932833	0.9806329	0.927974	NM_005263
BF.28.H1	0.9978985	0.9923946	0.99396974	0.97669655	1.0186694	0.99433607
BF.28.H10	1.1063856	1.0796134	1.2411357	1.277979	1.2116199	1.1888131	AK092445
BF.28.H11	0.95193887	0.96053606	0.9585467	0.9476964	1.022945	1.0114722
BF.28.H12	0.9881462	0.9857034	1.0847998	1.0015575	0.9665123	0.9964983
BF.28.H2	0.9637171	0.971143	0.816147	0.85632116	0.86432683	1.0110838
BF.28.H4	0.9813054	1.0004114	0.98179036	0.9939734	1.0715414	0.94050926
BF.28.H5	0.9834837	1.0021788	1.0122813	0.95424247	1.1440036	0.90094125	BF530192
BF.28.H6	0.9902976	0.98614407	0.97442275	0.99147254	0.9735543	0.99886054	AI201136
BF.28.H7	1.003165	1.0043586	1.0439374	0.98059726	1.0107955	0.91338044	BC036351
BF.28.H8	0.9901506	1.0857679	1.0260503	0.97385997	1.0715623	1.1744051
BF.28.H9	1.0166327	1.0633438	1.0931507	1.047308	1.0236293	1.0126919	AL050047
BF.29.A1	1.0564893	1.0051895	1.0206454	1.0701718	1.0291232	1.2100688
BF.29.A10	1.0311075	1.0613626	1.0240201	1.0164052	1.0472118	1.0321496	BF036015
BF.29.A2	0.95338523	0.9791466	0.98427486	0.93976796	0.89960164	0.8195518	NM_016311
BF.29.A3	1.0116426	1.0257001	1.1191659	1.219155	1.3414272	1.045673	NM_004562
BF.29.A4	0.9924842	0.99965626	0.9979035	1.0225605	0.9161277	0.8674689	NM_015071
BF.29.A5	0.96844107	1.0302274	1.0901636	0.98583186	0.91363394	0.9894482	NM_014630
BF.29.A6	1.0028965	0.9755261	0.8591026	0.8985427	0.82446533	0.62976617	NM_000991
BF.29.A7	1.0005614	1.0386074	1.074428	1.0005387	0.990489	0.86314833	NM_024667
BF.29.A9	1.0133632	0.9701081	1.1031123	0.99600166	1.0344878	1.0587419
BF.29.B1	1.0450019	0.8999438	0.6201449	0.7807187	0.68440425	0.78023463
BF.29.B11	1.0740279	0.903954	0.79242903	0.8617275	0.9695802	1.1344874	BC028164
BF.29.B12	0.9527185	1.0746083	1.0248197	1.0213315	1.1694576	0.97598404	AI858053
BF.29.B2	1.0317063	1.0046237	0.971547	0.9271683	0.9857104	1.0037688	NM_004890,NM_015099
BF.29.B4	1.0037339	1.0279546	1.0904413	1.096606	1.2973232	1.465155
BF.29.B5	1.0100011	1.0409293	1.0822107	1.1449447	1.3147928	1.4636652	NM_018836
BF.29.B6	0.99881333	1.0279323	1.0553032	1.0080522	0.9631709	0.91574097
BF.29.B7	0.99335986	1.0605149	1.0541636	1.0349184	1.055825	1.0784905
BF.29.B8	0.9967236	0.98907787	0.9601514	0.9262477	0.9172909	0.9966823	BM564738
BF.29.B9	0.9239322	0.99500334	0.99317634	0.9844974	1.118165	1.1234444	NM_000108
BF.29.C10	1.0082693	0.96040934	1.0307814	0.9680453	0.9787796	0.92846507
BF.29.C2	1.0111598	1.0954206	1.1064517	1.1560868	1.1618615	1.1803353	NM_001753
BF.29.C4	1.0029601	0.9982017	0.98709327	0.9708851	1.1184129	0.982951
BF.29.C5	1.0782032	1.1141914	1.2564493	1.2386403	1.5486492	1.5121244
BF.29.C6	1.0392678	0.9946648	1.0143585	0.90470845	0.8931911	0.75991297	BE392062
BF.29.C8	0.98839784	1.0594742	1.2025107	1.22043	1.3576112	1.42951
BF.29.D1	1.0649381	1.0865875	1.073794	1.1331903	1.5476505	1.5571878	NM_006671
BF.29.D11	0.99647903	0.94757736	0.961052	0.95001507	0.92430687	0.79323983	AB032981
BF.29.D12	0.9885588	0.93420523	0.954189	0.9261803	0.99763006	0.86682385	AB032981
BF.29.D4	1.0088601	1.014146	1.0085751	0.98554474	0.9810416	0.93151754
BF.29.D5	1.0554234	0.94206136	0.88556033	0.7974495	1.0711839	1.051861	NM_006391
BF.29.D6	1.0536698	1.0017368	0.87109435	0.9561892	0.86865216	0.9127537
BF.29.D7	0.9482379	0.9294811	0.93230885	0.884502	0.9024152	0.87302774	NM_002589
BF.29.D8	1.0041217	0.94070536	1.0451775	0.9894153	0.95235264	0.9806529	NM_152588
BF.29.D9	0.9339902	0.9764801	1.011651	0.9899126	0.95479095	0.94229954
BF.29.E1	1.0008597	0.9513267	0.7369911	0.887211	0.7430187	0.7414019	NM_014664
BF.29.E10	0.99074274	0.9892289	1.0137563	1.0100418	0.9106112	0.8078491	BG911283
BF.29.E11	0.9817739	1.0064816	0.94947255	0.93017304	1.0649915	1.1667902	NM_013248
BF.29.E12	1.0482498	0.86531425	0.42402664	0.5921371	0.35975096	0.36438194
BF.29.E3	1.1266925	1.1368994	0.87676704	0.98129773	0.92579657	1.0023218
BF.29.E4	1.0450549	1.0481561	0.88545984	0.9522717	0.8155361	0.89100397
BF.29.E7	1.0732038	1.0063992	0.7001778	0.84933263	0.7067762	0.69716007
BF.29.E9	1.0018828	1.0035661	1.0106372	1.0095234	1.0661255	1.0170791	AL555305
BF.29.F10	1.0161176	0.9814659	0.9782767	1.0179421	1.0999829	1.1085433	AA781849
BF.29.F11	1.0082331	0.96686417	0.9916879	0.9422909	0.9428005	0.9017565
BF.29.F2	0.98517585	1.0264153	1.089369	1.0031149	0.94644296	0.8460838	NM_005887
BF.29.F3	0.9893941	0.98839325	1.060211	1.0646161	1.1989406	1.2902484
BF.29.F4	0.9936998	0.9847913	1.0361562	1.0971067	1.1172988	1.1242745	BU741017
BF.29.F7	1.0738714	0.97467387	1.0038289	0.9277751	1.0983038	1.1986717	NM_004552
BF.29.F8	1.0108216	1.0239322	0.8138906	0.8318271	0.7270877	0.7618148
BF.29.F9	0.9885439	0.97636664	1.0811366	1.0620805	1.0237682	1.0001208
BF.29.G1	1.0842623	1.0635723	0.7620803	0.85956836	0.7766487	0.788917
BF.29.G11	0.988091	1.0314487	1.0684791	1.0115417	1.2252946	1.1571662
BF.29.G12	1.0237716	1.0347813	0.9982298	0.99150866	1.0068274	0.9419714
BF.29.G5	0.97558373	0.9799898	0.9879835	0.9634675	0.99993056	0.9402881	NM_006527
BF.29.G7	1.0691042	1.0718821	0.89400077	0.95812666	0.8951406	0.9693082	NM_001035
BF.29.G9	0.97246635	1.0512817	1.1202465	1.1541586	1.2287931	1.4016749	AB002323
BF.29.H1	1.0556356	1.0658815	1.1233071	1.3279526	1.4078759	1.6005892	BQ706594
BF.29.H10	0.974615	1.0068907	1.0336264	1.0476716	1.0720278	1.3380533	BC032219
BF.29.H11	1.0044988	1.2382156	1.3440968	1.4161668	1.2671939	1.3960924
BF.29.H3	0.9899109	0.92645884	1.0219331	0.9862882	0.9675896	0.9890475	AK097589
BF.29.H5	0.94857275	0.9519515	0.96668255	0.9509721	0.9051011	0.9463101	BE467791
BF.29.H6	0.9573936	0.9835233	0.9645766	0.9610089	0.8539051	0.8463247
BF.29.H7	1.0244491	0.8752398	0.96429574	0.86897695	0.9992389	0.752271
BF.29.H8	0.985792	1.0207332	1.0950123	1.0963238	0.9936309	0.9945159	BU857666
BF.3.A10	1.0141927	0.98838365	0.9221078	0.9055679	0.8944273	0.8958738	NM_019096
BF.3.A11	0.9979717	1.0369506	1.0664862	1.0938028	1.1205015	1.1704465
BF.3.A12	1.0153761	1.0024424	1.0238605	0.99007624	0.94507384	0.8938531	NM_005969
BF.3.A2	0.8605586	0.9801291	0.6182415	0.789061	0.55234313	0.5653232	AK096400
BF.3.A3	1.0835291	1.1301324	1.0722157	0.9170939	0.94767755	0.9559201	BI549030
BF.3.A4	0.9998342	0.90176326	0.53565955	0.71826184	0.4681495	0.48720998
BF.3.A5	1.0106082	0.8706135	0.5785477	0.700595	0.51777005	0.5316268
BF.3.A6	0.99154836	0.97624743	0.9958204	0.995744	1.0213772	0.9614596	NM_133457
BF.3.A7	1.0172318	0.9126315	0.51160777	0.7112862	0.4184901	0.41958216
BF.3.A8	1.010518	0.9941069	1.0626603	1.0057424	1.0079647	0.91543204	NM_005490
BF.3.A9	1.0271896	1.0333759	0.9847866	0.953041	0.9434099	0.78048426	NM_005000
BF.3.B1	0.9686146	0.99270964	1.0731713	1.0147297	0.95817256	0.852201
BF.3.B10	1.0051684	0.98693275	1.3470072	1.120957	1.4741722	1.8174984	BC037292
BF.3.B11	1.0263164	1.0383388	1.1573703	1.0150936	1.266089	1.2690399
BF.3.B12	0.9802591	0.989811	0.9558119	0.99924606	1.0708076	0.99705005
BF.3.B2	0.98426074	0.9507779	0.9495451	0.94654894	0.93221784	0.87616235
BF.3.B3	1.0960392	0.9410576	0.8608912	0.92568487	0.97589314	0.98482704	NM_021828
BF.3.B4	1.0054651	0.98448676	0.96975255	0.9566579	0.94340926	0.861386
BF.3.B5	1.0602026	1.0524731	0.93676215	0.9760302	0.95126307	1.0272377
BF.3.B8	1.0045859	1.0072895	1.0326053	0.97104734	0.9822137	1.0189794	NM_018702
BF.3.C10	0.98718977	1.0851932	1.0922679	1.0340153	0.9518946	0.93234354	AL832095
BF.3.C11	0.971585	1.0268236	1.0560571	1.0758945	1.1934856	0.99686825	NM_020066
BF.3.C12	1.0224414	1.0050173	1.0024731	1.0120479	0.9666011	0.8624119	NM_024782
BF.3.C2	0.9913359	1.1014097	1.2037594	1.3075707	1.3818783	1.4271904
BF.3.C3	1.015057	0.9762651	1.0013801	1.0213007	1.1318399	0.99668056	NM_144669
BF.3.C4	0.97830594	0.926882	0.97839284	0.9438335	0.8921829	0.78435975	NM_144497
BF.3.C5	1.0213809	1.0379117	1.0085639	1.0311629	0.9494568	0.8869036
BF.3.C6	1.0729576	1.0521303	0.940862	0.9975272	0.7941467	0.8701422
BF.3.C7	0.96257067	0.93206644	0.84119177	1.0176284	0.9251832	0.82663697
BF.3.C8	1.0107164	0.9460478	1.0545664	0.95815295	0.89805716	0.7318063
BF.3.D1	1.2850877	0.9524472	1.0493048	1.1235769	1.1136072	1.061327	NM_144675
BF.3.D2	0.9875646	0.9648137	0.99842083	0.9441869	0.9697728	0.9221413	C20orf60
BF.3.D3	1.1105617	1.004854	1.0043087	1.1575708	1.134494	0.99982643
BF.3.D4	0.978802	0.9919659	0.9507886	0.95262074	0.914074	0.80719775
BF.3.D5	1.0026317	0.8683404	0.81975704	1.0039026	0.890023	1.007461	AA663809
BF.3.D7	1.0173547	1.0705806	1.056312	0.9863681	1.044964	0.9381437	NM_015555
BF.3.D8	1.0098644	1.0237608	1.0194316	1.0013026	0.9911044	0.8802349	BM987179
BF.3.D9	0.99225456	1.0338271	1.0545024	0.9841068	1.0875727	1.0227622	BF244550
BF.3.E1	1.0439413	0.9734401	0.99529076	0.9087406	0.9470679	0.83123654	NM_052948
BF.3.E10	1.0009949	0.93199784	0.6539388	0.83367056	0.5756422	0.6315054
BF.3.E11	1.0960377	1.0182868	1.1328499	1.1208968	1.2218068	1.3379009
BF.3.E12	1.0210742	0.99651015	0.95618826	0.91620475	0.96471304	0.88519824
BF.3.E2	1.0283327	0.68828565	0.6268314	0.73013264	0.5801933	0.5606999
BF.3.E3	0.98504853	0.9845632	0.98596555	0.96740556	0.9497543	0.99149114	BC034494,AV729943
BF.3.E5	1.0778677	1.0789994	1.470207	1.7566584	1.6859276	1.9737635	NM_024800
BF.3.E6	1.0143039	0.97358173	0.988684	0.94119626	0.9082791	0.8233347
BF.3.E7	1.0322214	1.0375559	1.072081	0.99876505	1.0003558	1.0215564	NM_018079
BF.3.E8	0.9792573	1.0036498	1.0852623	0.9457268	0.94862276	0.8183588
BF.3.F1	1.0104866	0.8794579	0.83241224	0.9032313	1.0297801	0.9216091	NM_014710
BF.3.F10	0.9855658	0.9832535	1.0055903	0.96251523	0.9834191	0.9155226
BF.3.F11	0.9803074	0.96283996	1.009527	0.9920783	0.9859079	0.9274789	NM_015710
BF.3.F12	1.006445	1.0478908	1.0508763	1.0138053	1.0929487	1.531095
BF.3.F2	1.0510968	0.9537459	0.9518207	0.98133117	0.9626551	0.97100115	NM_000068
BF.3.F4	0.97970533	0.95014966	0.94242644	0.91255707	0.90177035	0.84243304	AK023304
BF.3.F8	0.98011947	0.9415875	0.9253295	0.97730374	1.0990905	0.9642683	NM_015477
BF.3.F9	1.0005327	0.80515695	0.7694737	0.8645705	0.7140289	0.6682507	AK097902
BF.3.G1	1.0126753	1.2010077	1.148926	1.0292592	0.9788393	1.0956053
BF.3.G10	1.0157135	1.0719913	1.1368058	1.1201231	1.0265343	0.8797107	NM_014978
BF.3.G11	1.0245966	0.96098834	1.0211627	0.9731989	1.0468584	1.0337751
BF.3.G2	1.0153624	0.9738856	0.9979383	0.96869814	0.90935206	0.8399248	BC018035
BF.3.G3	1.0028787	1.004765	0.98933804	0.9882267	0.9380616	0.8444953	NM_006265
BF.3.G4	1.0085962	1.0262002	0.94605124	0.8985243	0.8763547	0.82808405	NM_006079
BF.3.G6	0.9939081	0.96031964	1.0447273	1.0241733	1.0941392	1.0052572	NM_145810
BF.3.G7	0.97977585	1.0413786	1.0441927	0.9472716	0.93673027	0.93893975	NM_016570
BF.3.G8	0.98979056	0.98464566	1.006128	0.9781642	0.9228879	0.8452189
BF.3.G9	1.0777231	1.0217898	1.0500875	0.9561861	1.1535469	1.0753626	NM_022141
BF.3.H1	1.0139079	0.99914837	0.9950817	0.97600657	0.87437755	0.755757
BF.3.H10	1.0034639	1.0313683	1.0905148	0.9143607	0.9857819	0.9210378
BF.3.H11	0.9673227	0.9656654	0.9631024	0.94175386	0.9256905	0.8771379
BF.3.H12	0.97375995	1.016751	1.0514437	1.0131947	0.945617	0.9018503
BF.3.H2	1.0071102	0.96559054	0.9871659	0.95954496	0.9322638	0.8925921	NM_145310
BF.3.H4	0.97075725	1.008406	0.88289034	0.88718617	0.78877336	0.7584783	NM_138717,BC013201
BF.3.H5	0.9550862	0.9990577	1.0050697	0.9284079	0.9266264	0.94224817	NM_020815,BG705041
BF.3.H6	1.0020791	1.0421251	1.1261295	1.2064435	1.1692885	1.0372562
BF.3.H7	0.97295946	1.0080588	0.97014546	0.97508806	0.98037314	0.877558	BU500331
BF.3.H8	1.0352942	1.0144745	0.97744346	0.96634984	1.0162963	0.8602365
BF.3.H9	0.9954854	1.0645406	1.0033239	1.0144441	1.02671	0.8809502	NM_003718
BF.30.A1	0.99933344	0.9077613	0.81062883	0.9523354	0.7290844	0.7760029
BF.30.A10	1.0171124	1.0723052	1.0005443	0.9384645	0.94465613	0.94365966	NM_138720
BF.30.A11	1.0063053	0.88289094	0.7067007	0.9561016	0.6978292	0.6299537	BC042063
BF.30.A12	0.9799179	0.8174323	0.5003202	0.7469728	0.47220498	0.5351548
BF.30.A2	1.0054803	0.9889907	1.0030673	0.9633089	0.9577714	0.91058695	NM_004926
BF.30.A3	1.0160631	1.020213	1.0805402	0.9933538	1.0669876	1.3109236	NM_000238
BF.30.A4	1.0031292	0.98376507	0.95504093	1.0222203	0.9397313	1.0673413	NM_020196
BF.30.A5	0.9848494	0.9859354	0.9926495	0.95507413	0.9119806	1.131196	BI767903
BF.30.A6	1.0185317	1.1201439	1.057279	1.1354647	1.1478151	1.1125277	BI196363
BF.30.A7	0.9499391	0.9296811	0.9329065	0.9221068	0.8308948	0.91197085	NM_016275
BF.30.A8	1.0447	0.83519316	0.5972923	0.7370488	0.5592443	0.5967387
BF.30.A9	1.0068743	0.9964589	1.013195	0.9504692	0.96958447	0.97652006	NM_016200
BF.30.B1	0.97046876	0.9448105	1.1008354	1.0396352	1.0799723	1.0210172	NM_017933
BF.30.B10	1.0919414	1.0170524	0.57538235	0.72509503	0.62123793	0.82773495
BF.30.B12	1.0313957	0.96082616	0.879478	0.9684993	1.0016526	1.0652248	NM_017443,NM_152786
BF.30.B2	1.0117338	0.9032732	0.71530646	0.78359395	0.7286153	0.7328316	NM_133487
BF.30.B4	1.027631	1.0229199	1.0269122	0.9486527	0.9855975	1.2533313
BF.30.B5	0.90509164	1.013725	1.0278271	1.0983285	1.081568	1.0948528	NM_020676
BF.30.B6	0.9838587	1.002092	0.97478575	1.0185717	0.977796	0.9796201	FLJ10701
BF.30.B7	1.0485458	1.0111693	0.92359596	0.9492082	0.9613833	0.97768044
BF.30.B8	1.0203698	0.9925866	0.95979214	0.9660128	1.166214	0.91280776
BF.30.B9	1.000539	1.0240412	1.015162	1.014805	1.1051918	1.0302367
BF.30.C1	0.97196543	0.9515735	1.0006531	0.97731507	0.91820705	0.89068735
BF.30.C10	0.9204302	0.94405335	0.9082149	0.8731486	0.86266726	1.028784
BF.30.C11	1.0104748	0.93859136	0.97320664	1.0323501	0.9203833	1.0480503	AL523378
BF.30.C2	0.97886467	0.98324466	0.95408005	1.0125521	1.3641654	1.3249323	NM_002581
BF.30.C3	0.9810813	0.94715846	1.0572888	0.9240736	1.1090335	1.1480651	BC038111
BF.30.C4	1.0456812	1.0054964	1.066795	1.2914097	1.093862	1.3702791
BF.30.C5	1.0372237	0.94492745	0.75807554	0.7937139	0.8605681	1.0543503
BF.30.C6	1.0850353	0.92582107	0.7671548	0.82445395	0.7446561	0.8558055
BF.30.C7	1.039963	0.9855969	0.92704415	0.8508725	0.9276186	1.0568268	NM_153692
BF.30.C8	0.9987573	0.9854437	0.9826002	0.9902182	0.9883172	0.982604	NM_005184
BF.30.C9	1.0112464	1.0082232	1.1132987	0.99444294	0.9260186	1.0041621	BC018692
BF.30.D1	1.0185475	0.8688691	0.8254941	0.7536729	0.9537393	0.6913068	AK054753,BI459318
BF.30.D10	1.0488139	1.0563601	1.0409638	0.97858006	1.0821021	1.1574664	NM_031488
BF.30.D11	1.0415047	1.0662425	1.0662587	0.98026156	1.0273058	1.106547	AI086865
BF.30.D12	0.9985344	1.0030942	1.0191318	1.0153719	1.0164125	0.8209377	NM_152835
BF.30.D2	0.92211044	0.9574611	0.98764175	0.966882	0.955695	1.1249189	NM_006896
BF.30.D3	1.0156984	0.89475554	0.82449067	1.0059313	0.8513658	0.93033224	NM_032727
BF.30.D4	1.0291122	1.1559263	0.9255716	1.1667154	0.9955443	0.9483509	NM_024079
BF.30.D5	0.9905072	1.0818948	0.805337	0.9912285	0.87518007	1.0283701
BF.30.D6	0.9127854	0.7633345	0.5413208	0.69373494	0.6244367	0.7621662
BF.30.D7	1.0566927	0.9095772	0.63153243	0.6445236	0.7575134	1.0901164	NM_001854
BF.30.D8	0.9846545	0.895915	0.97676367	0.97601813	1.2775966	1.5304451	NM_000863
BF.30.E1	0.9925116	0.9806119	0.8825147	0.97230506	0.8905826	1.0227444
BF.30.E10	1.0019207	1.0095206	0.9429156	0.961007	0.9288642	0.88481313	NM_003139
BF.30.E11	0.9888215	0.9532829	1.0118378	0.96260864	1.0858431	0.9250218
BF.30.E2	0.9774126	0.9984232	0.8946464	0.8108751	0.89197475	0.9447023	AL556152
BF.30.E3	1.0086427	0.85380036	0.8542475	0.95800847	0.8709673	0.97820854
BF.30.E6	1.0274574	0.96527016	1.00846	1.102014	1.158779	1.1727926
BF.30.E7	1.0015242	1.0327241	1.0333446	0.9665637	1.0067091	1.0024506	BF353651
BF.30.E8	0.9766289	0.94379157	0.93549436	0.9532213	0.9301677	0.9021467	NM_000231
BF.30.E9	1.0528102	0.96173906	1.0322261	1.0086164	0.9941139	1.0191973	NM_138408
BF.30.F10	1.0237987	1.0702425	1.1146023	0.9610827	0.99219024	0.9666717	NM_006113
BF.30.F11	1.000804	1.0414735	1.0768965	1.0607983	1.0674312	1.1040035	NM_020820
BF.30.F12	1.0018657	1.0437942	1.0147057	1.008563	1.1769375	1.2251537
BF.30.F2	0.99122244	0.88769007	0.7395351	0.8422119	0.7843982	0.9102154
BF.30.F4	1.0072342	1.0229634	1.0096346	1.0238882	1.0007155	1.0345625
BF.30.F6	1.0106536	0.996481	0.9982657	0.99784154	1.0034134	0.9814589
BF.30.F7	1.0007565	1.033624	1.0551829	1.030762	1.4740101	1.2327237
BF.30.F8	0.9958492	1.0310088	1.0066082	0.9984242	1.0415534	1.0673844	NM_020064
BF.30.F9	1.043172	1.0192077	1.0301257	1.0400527	1.0605832	1.1293019	BM146927
BF.30.G1	1.0303353	0.9886579	1.1244898	1.0522834	1.2167528	1.3729613	AK075546
BF.30.G10	1.0479724	1.0443375	0.92183757	0.8754916	1.1030327	1.3257395	NM_145049,W19884
BF.30.G11	1.0268679	0.868461	0.7551892	0.81273013	0.8438684	1.0385584
BF.30.G2	1.0451014	0.96720654	0.8560592	0.9216963	0.82787234	0.90180784	NM_013433
BF.30.G3	1.0043393	1.005144	1.026633	1.0665016	1.0644974	1.3381894
BF.30.G5	1.025104	1.058091	1.0297621	1.0615432	1.478994	1.3426237
BF.30.G6	1.0990686	1.0244718	0.6224362	0.8004333	0.6286754	0.7282266
BF.30.G7	1.0129038	0.95398456	1.0520301	0.99053425	1.1063384	1.2710999	BC031954
BF.30.G9	1.0168245	1.0047586	1.129382	1.0324551	1.2328554	1.195446	NM_015380
BF.30.H1	0.99349827	1.0949136	1.1092746	1.0819651	1.2488344	1.5302745	NM_018427
BF.30.H10	1.0083023	1.02995	0.9996417	1.0018628	1.2185643	1.1310312
BF.30.H11	1.0104566	1.0316297	1.0217831	0.9530742	1.1783195	1.111363
BF.30.H3	1.001577	1.0530115	1.0587626	1.0424312	1.0221547	1.0872583
BF.30.H4	1.032233	1.0518949	1.0273342	1.0523754	1.0911227	1.0746263	NM_001255
BF.30.H7	1.0290748	1.0073031	0.9904151	0.947851	1.0223299	1.018374
BF.30.H8	0.94398326	1.0266112	1.0799788	1.078951	1.148869	1.3324586
BF.30.H9	1.0358566	1.0234615	0.73607373	0.8098647	0.7447525	0.84226686	BM834105
BF.31.A1	0.93914896	0.88205755	0.5909485	0.92245615	0.61224526	0.61021113
BF.31.A10	1.1329776	0.87933886	0.9439059	1.034838	1.0780554	0.9763839	NM_054108
BF.31.A12	1.0904676	0.7285509	0.60670376	0.694642	0.5958337	0.646776
BF.31.A2	0.8834104	0.9262287	0.84527683	1.2149135	0.8318841	0.8118085	NM_152301
BF.31.A3	1.0796719	1.1916167	1.3930134	1.419163	1.8507984	1.8746246
BF.31.A4	1.0190581	0.9808867	0.8867676	1.0212375	0.88259584	0.92495906
BF.31.A5	1.0709752	0.8924433	1.0064791	0.82226014	1.0214876	0.7879499	NM_014338
BF.31.A6	0.9760842	0.958298	0.9860852	0.93632305	1.0221558	0.96794045	NM_004498
BF.31.A7	0.9343365	0.9113401	0.82905996	0.89715016	0.65862274	0.6706993	NM_015322
BF.31.A8	0.9786418	0.97541016	0.9975832	0.9747645	0.90770847	0.85371083	NM_052865,NM_152227
BF.31.B1	1.0197363	0.93768996	1.1105895	1.1242235	1.3067621	1.5273805
BF.31.B11	1.0216335	0.96213025	0.997368	0.9826934	1.0000725	0.95602965	NM_006992
BF.31.B12	1.0200155	1.0070449	1.0177323	1.0406045	0.94909066	1.0213463	BM692298
BF.31.B2	0.89583987	0.9103128	0.9784168	1.0822238	1.2602882	1.4328785
BF.31.B3	1.0357735	0.8866218	0.6618418	0.7511005	0.60623103	0.73150384
BF.31.B4	0.9256052	0.76861125	0.5911439	0.82047594	0.58672285	0.6347268	BC035697
BF.31.B5	1.0335586	0.95054203	1.0337085	1.0357788	1.1257727	1.0284897
BF.31.B6	0.988636	0.9567281	0.9512087	0.9512899	0.96084833	0.8888967
BF.31.B7	1.0182719	0.9379873	0.99922323	0.9716607	0.9669083	0.9149035
BF.31.B8	1.0188103	0.9674705	0.9880312	0.9882021	0.9817994	0.9505508
BF.31.B9	1.0567584	1.0150641	1.1851115	1.213665	1.4145019	1.7805824	NM_000218
BF.31.C10	0.99334997	0.9993845	1.0087781	0.97994214	0.9536148	0.7949007	NM_004562
BF.31.C11	0.99353874	1.046915	1.0580412	1.0263635	0.97366583	0.9451799	AK091296
BF.31.C2	0.9511084	0.9768208	0.9628179	0.9395017	1.025192	0.9641339	NM_024853
BF.31.C3	0.964581	0.96082044	0.94006735	0.9705362	0.9292333	0.8644324	BF508856
BF.31.C4	1.1762271	0.905169	0.7709597	0.911974	0.87860715	0.8862124
BF.31.C6	1.0326451	1.0327946	1.0408992	1.3657366	1.2189033	1.4264832
BF.31.C9	0.99244064	0.8859433	0.94419295	0.9688252	0.91330504	0.89108735	NM_007108
BF.31.D1	1.0768723	0.95357877	1.0085787	0.87396175	0.9901802	0.88327754
BF.31.D10	1.0201354	1.1225735	1.3025838	1.4120638	1.3758552	1.5776873
BF.31.D11	1.0254984	1.0061822	1.0603586	0.9991797	0.9955747	0.9530215
BF.31.D2	1.0247983	0.90950656	0.8396691	0.8812557	0.8180699	0.9803934
BF.31.D3	0.9822523	0.95923936	1.0001028	0.9862058	1.1875396	1.1818498	NM_012346
BF.31.D4	1.0269781	0.93342566	0.91376764	0.9779836	0.9051099	0.9754901
BF.31.D6	1.0051343	0.9976095	1.0205764	0.966566	0.97797334	0.9897564	NM_006203
BF.31.D7	1.0260277	0.95600444	1.0500778	1.0032986	0.98032576	0.9840403	BC036933
BF.31.D8	1.0221361	1.0761207	1.0571516	1.0804383	1.2478848	1.1653866
BF.31.D9	0.9904581	0.9839039	1.0274913	0.93696487	0.96674895	0.863573	AK074293
BF.31.E1	0.974289	0.97157496	1.0514879	0.86016494	0.9786713	0.91005903	NM_032236
BF.31.E10	0.9723063	1.0849056	1.1383189	1.122369	0.99661714	1.1402832	BQ433813
BF.31.E11	1.0096592	0.9938246	1.0236014	1.010223	1.010806	1.0109602
BF.31.E12	0.98552465	0.9003259	1.0010375	1.0770812	1.2785743	1.4858125	NM_007182
BF.31.E2	1.0387832	1.1092074	1.0610685	1.0514765	1.1038238	1.1143868	NM_031280
BF.31.E4	0.98716575	0.98191756	0.9941292	0.92351574	0.9940138	0.8368608
BF.31.E6	0.9935499	1.0193719	1.0523292	1.1269654	0.99379605	1.1134461
BF.31.E7	1.0347291	1.0281683	1.0446398	1.0929995	1.2194601	1.3338816
BF.31.E8	0.9983939	0.9665833	0.9848451	0.9213268	0.9138368	0.88273	NM_153712
BF.31.E9	0.9978117	0.99243206	1.0033691	0.99965924	1.0033966	0.8674604	AA029182
BF.31.F1	0.97067374	0.86881185	1.1756884	1.172261	1.2954315	1.5683324
BF.31.F10	0.993954	1.0764403	1.047302	1.0901287	1.0949783	1.0964645	NM_020226
BF.31.F11	1.012854	0.9330884	0.59696597	0.7607821	0.5234728	0.5591906
BF.31.F2	1.0012789	1.0438149	1.0327032	1.0044124	1.0584644	0.9939321	NM_032998
BF.31.F3	1.0010339	0.97451544	1.0335557	1.0070281	1.0135916	0.9657829	NM_031283
BF.31.F4	0.9703535	0.948651	1.0477693	1.1592296	1.3891133	1.570316
BF.31.F6	0.9848115	1.0096489	0.9688715	1.0038768	1.1440558	1.3736798	NM_032158
BF.31.F7	1.0269024	0.86833245	0.69872403	0.8032129	0.74771297	0.6698698
BF.31.F9	0.99409187	0.9752707	1.0207995	1.0298451	0.99512345	0.9693925	NM_006472
BF.31.G1	1.0474138	1.0935884	1.1312431	1.0068451	1.1596888	1.0137649	NM_053050
BF.31.G10	1.0617456	1.008144	1.092146	1.0967264	1.2540941	1.3006294	NM_006566
BF.31.G11	0.98882645	0.9433543	0.97160727	0.8973383	0.81972736	0.7818482	NM_002482
BF.31.G2	1.1075513	1.1516728	0.9753458	1.2309877	1.0353186	1.2532829
BF.31.G4	1.0029851	0.9631412	0.9619196	0.96903205	1.0739408	0.9965932
BF.31.G5	0.99184656	0.92714804	0.99720246	0.9219393	0.9187618	0.90946954	NM_005830
BF.31.G8	1.0056312	0.99530774	0.9637796	1.0151601	1.0216016	1.0567023
BF.31.G9	1.0154078	1.0806117	1.133431	0.9877449	1.0346026	1.0462964	NM_138448
BF.31.H1	1.0106703	0.9824929	1.0355328	1.0028358	1.308303	1.321911	NM_024325
BF.31.H10	1.0131428	1.0873463	1.0538185	1.0758932	1.1178485	1.3713976	NM_006203
BF.31.H12	0.97800916	1.0510862	0.92225057	0.9039483	0.9891506	0.8871556	NM_003366
BF.31.H2	0.9845926	0.9259747	1.0063014	1.0941981	1.6418263	1.617733	AK098183
BF.31.H3	0.9858689	0.93538505	0.961895	0.97485596	1.3120757	1.3360757
BF.31.H4	0.9782318	0.8329638	0.80259764	0.88985366	0.8912205	0.9369387
BF.31.H5	1.0160701	0.9987186	1.0052607	0.9694485	0.977234	0.95570666	NM_002095
BF.31.H6	1.0084537	1.0169985	1.0246125	1.0182598	1.0059226	0.936117
BF.31.H9	0.98981863	1.0140682	1.066769	0.9950523	0.9441396	0.8646379	BC032347,BF673047
BF.32.A1	0.9811106	0.9949849	1.0148193	0.9950191	0.9803132	0.87165284	NM_006251,BQ933774
BF.32.A10	1.0073527	1.0386525	1.0222003	0.962745	0.9903662	0.8988979	NM_006730
BF.32.A11	1.0647945	0.96683484	0.99126977	1.1332687	1.2068816	1.3811482	NM_004067
BF.32.A12	0.9771055	0.870582	0.6478015	0.73717844	0.57069147	0.5890104
BF.32.A2	0.97736806	1.074677	1.0760142	1.0255955	0.91619444	0.9744105	AK091591
BF.32.A3	0.971902	0.9819527	1.0618457	0.97428936	0.91148525	1.0030615	NM_032024
BF.32.A4	0.9654819	0.9561859	0.94018596	0.96399915	0.88232666	0.77744967	NM_014366
BF.32.A5	1.0157942	0.9850692	0.8387026	1.060994	0.7505908	0.80779237	NM_004584
BF.32.A6	0.97634166	1.0020317	0.8509137	0.984031	1.1053112	0.9241158
BF.32.A7	0.98709965	1.037509	1.0296084	1.0273348	1.0233439	0.85549545	AI288976
BF.32.A8	0.9904057	1.0593134	1.0612104	1.0752877	1.0506481	1.0039252
BF.32.A9	0.94877267	0.9696298	1.1193113	0.953131	0.940797	0.99037176
BF.32.B1	0.9890874	0.973804	1.0142802	1.005564	0.99170554	0.993432
BF.32.B11	0.9718595	1.0515255	1.0879381	1.0575688	1.0274432	0.93378085	NM_024607
BF.32.B2	1.0006204	0.9578218	0.93483275	0.92470104	0.9407206	0.8833631	NM_006696,NM_005733
BF.32.B3	1.0014224	1.0154357	0.9892928	0.97976446	0.96002793	0.9228317	NM_024322
BF.32.B4	0.9880804	0.9969355	0.9743159	0.99289775	1.0667905	0.8719779	NM_001257
BF.32.B5	1.0226489	1.0899329	1.1362008	1.1190832	1.0763401	1.4223821
BF.32.B7	1.2218127	0.9885492	0.97954583	0.9723462	0.93557745	0.8807182	NM_000528,AK074525
BF.32.B9	1.0132717	1.0475308	1.111591	1.0628517	1.1341354	1.086065
BF.32.C10	0.97998405	0.98871064	0.8213224	0.9026908	0.9175289	1.0374855
BF.32.C11	0.9898101	0.9392929	0.6983883	0.8303931	0.68518203	0.7593121
BF.32.C12	1.0393595	1.0033532	0.9600985	1.1986845	0.9936177	1.0063744
BF.32.C2	1.0605341	1.0624465	1.0914791	1.1105924	1.0447417	1.2804589
BF.32.C3	1.0905983	0.99444544	0.6401214	0.85466236	0.64398634	0.6941202
BF.32.C4	0.9598453	0.9187107	0.89827967	0.91202646	0.9113329	0.8874858
BF.32.C7	0.9738874	0.9691393	0.99559087	0.95031863	0.89958775	0.8620181	NM_144689
BF.32.C8	1.0127131	1.0652467	1.0232854	1.0095171	0.9569617	0.9323117
BF.32.C9	0.99132836	0.900134	0.8530893	0.79100096	0.7934978	0.7660157	NM_004453,AK074948
BF.32.D1	0.9819818	0.99129045	1.0209075	0.9403917	0.98485833	0.8777838	NM_006889
BF.32.D10	1.0092056	1.0518289	1.0521863	1.0021029	1.037534	0.8553272
BF.32.D11	0.99965906	1.0393302	1.025234	1.0047586	0.99933636	0.9611591
BF.32.D12	1.0523213	1.0047967	0.66828287	0.7942553	0.5712666	0.58749104
BF.32.D2	1.0099028	0.9729546	0.711098	0.8300236	0.8457343	0.97096646	BC034564
BF.32.D4	0.9838124	1.0101337	0.8139509	0.86920404	0.95868075	1.1588417
BF.32.D5	1.0165671	1.2178466	1.1582329	1.0917647	1.155576	1.0375333	AW611680
BF.32.D6	1.0878582	1.259424	1.002681	1.1296028	1.060103	1.0456226	BI831438
BF.32.D7	1.0017343	1.0022632	1.0010151	0.9861299	0.9636213	0.9253401	NM_015368
BF.32.D8	0.97880715	0.9982028	0.96722716	1.0064759	0.96219087	0.93325496	NM_014046
BF.32.D9	1.0108485	1.1228176	1.1647345	1.1002872	1.1713568	1.2632209	NM_004735
BF.32.E1	0.9961797	0.98255825	1.0822959	0.9565397	0.9149437	0.79810435
BF.32.E10	1.0151042	1.0190588	1.0185977	1.0803299	1.0277886	1.0448699	AB064665
BF.32.E12	1.0094309	1.0102354	0.9547121	0.9546772	1.0106727	1.0090926	BM988950
BF.32.E2	1.1120985	0.8949675	0.91990745	0.7809129	0.94250846	0.6815776	NM_003651
BF.32.E3	1.1484786	0.93232226	0.66236657	0.88983417	0.6958761	0.80708337	NM_007358
BF.32.E5	1.0544004	1.003278	1.1640402	1.0563169	1.3423313	1.4830549
BF.32.E6	0.9772138	0.76670796	0.6036838	0.6745019	0.5866904	0.6441955
BF.32.E7	1.0002711	0.9962194	1.0258042	1.0015976	1.0347139	1.1121233
BF.32.E8	1.0005096	1.0503983	1.2018807	1.1983266	1.2468925	1.2713879	NM_144674
BF.32.F1	0.99908096	1.0207795	1.0408661	0.95825565	0.9726497	1.0097783	NM_024108,BE382412
BF.32.F10	0.98727065	0.9860151	0.9356699	0.9144687	0.83131194	1.0064136	BC020852
BF.32.F11	1.001552	0.9477206	1.0127597	0.8985128	0.96443796	0.88022494	NM_006522
BF.32.F12	1.0431229	1.0766536	1.4680903	1.442582	1.5781128	1.8592952	NM_018926
BF.32.F2	1.0524035	1.0231571	0.9651482	0.9305078	1.0020363	0.88539785	NM_002618,NM_144709
BF.32.F3	1.0145422	1.0092592	1.1084253	1.0571688	1.4894581	2.2615387
BF.32.F4	1.0275873	1.0667139	1.0240114	0.9634196	1.0241601	0.9658855	NM_144609
BF.32.F6	0.9936378	1.0123836	1.014582	0.9964578	1.0380518	0.9359375	NM_004587
BF.32.G1	1.0005791	1.0945814	1.1705381	1.0971906	1.214254	1.144607
BF.32.G10	0.9912804	0.9184239	0.89619726	0.844922	0.9516072	0.82574165	NM_015937
BF.32.G12	0.9555806	0.74480546	0.67673224	0.69391036	0.63491076	0.5793132	NM_000895
BF.32.G2	0.97115886	0.8409663	0.8643663	0.8644934	0.81150794	0.93705857	NM_003672
BF.32.G3	1.04614	1.0687048	0.77378464	0.90595824	0.83075655	0.87609804
BF.32.G5	1.0253764	1.0810025	1.1558597	1.1116556	1.1350769	1.2021829	AA507657
BF.32.G6	1.0638801	0.99901575	0.97315836	1.0172426	1.1352531	1.3523959	NM_005504
BF.32.G7	1.2046139	0.9614922	0.90286684	0.89143735	1.4349993	1.265733
BF.32.G8	1.0462712	1.0545999	0.7527698	0.86226517	0.78195727	0.86086285
BF.32.G9	0.98170125	1.0106938	1.1598258	1.1767749	1.8953257	1.3777953	NM_001115
BF.32.H1	1.0257434	1.0041414	1.1287507	1.0278064	1.085971	1.0303713	BE730036
BF.32.H12	0.9949156	1.0013136	1.0663198	1.0087621	1.1441094	1.034183
BF.32.H2	0.99815357	0.9726674	0.96771204	0.97596174	0.96641755	0.9014823	NM_018247
BF.32.H3	0.995648	1.0677589	1.3083239	1.4934636	1.6033114	1.4257549	AI128357
BF.32.H5	1.0843502	1.07123	1.0938075	1.0035366	1.0235568	0.94564086	NM_000988
BF.32.H6	1.0722878	0.9479494	1.0157374	0.96990705	1.221486	1.2421526
BF.33.A1	0.97055364	0.97713524	1.013092	0.96465915	0.9038613	0.8980097	NM_014177
BF.33.A11	1.0267657	0.95997375	0.6585009	0.8377074	0.6197177	0.5913889
BF.33.A2	1.0332247	0.96382153	0.49981946	0.88898724	0.45729145	0.43306106
BF.33.A3	0.98474795	0.9673146	0.9989367	0.99891794	0.98930424	0.90864927
BF.33.A4	0.9708189	0.9071454	0.729292	0.8459833	0.68575525	0.69050926
BF.33.A6	1.0096465	1.060999	1.2670183	1.3777092	1.4054744	1.6521081
BF.33.A7	1.0402491	1.0152543	0.98772514	1.0784633	0.90950686	0.9883881	AF174599
BF.33.A8	1.0263335	0.9960632	0.7532112	0.7952847	0.77344453	0.8156391	AK074156
BF.33.A9	0.98611176	0.94523513	0.68442476	0.68528515	0.6927608	0.70640665
BF.33.B1	0.9860907	1.0043347	1.1267818	0.9718711	1.0022597	1.0172853	NM_016020
BF.33.B10	0.99486816	1.0111036	1.0065722	1.016616	1.1223353	0.9988733
BF.33.B11	0.99366397	1.0130053	1.0648952	1.1131583	1.3884602	1.3657149
BF.33.B12	1.0613351	0.8613458	0.7121218	0.8753166	0.78544927	0.9033854
BF.33.B2	1.0540766	1.0072926	1.2823865	1.2252129	1.675737	1.7435591	NM_000635
BF.33.B3	1.0039923	0.95890266	1.0093434	0.95836383	0.9373974	0.88897854	NM_022152
BF.33.B4	0.981371	0.89975333	0.9990676	1.162509	1.1020081	0.92218995	BE733805
BF.33.B6	0.9971643	1.0485015	1.0511608	1.0178667	0.9893394	0.9714007	NM_002928
BF.33.B7	1.0572141	1.0173162	0.7257448	0.88816476	0.8076881	0.87715024	NM_002399
BF.33.B8	1.0096892	1.067011	1.1656718	1.1501381	1.2175379	1.2090185	AV712119
BF.33.B9	1.034723	1.1009789	1.2568669	1.1507096	1.2108144	1.0595529
BF.33.C1	0.9815408	0.95821273	0.9874427	0.9308656	0.9140446	1.0529443
BF.33.C10	0.99834967	0.9345222	0.9292527	0.8716144	0.8732134	0.94665253	NM_002338
BF.33.C12	1.0140147	0.9992572	1.0128461	0.9552703	0.8958283	0.99227184	NM_018099
BF.33.C3	1.0219306	1.0626823	1.0895238	1.0413752	0.9706168	1.1068183
BF.33.C4	1.0879298	0.9773271	0.94367373	0.88881785	0.88217896	0.87738764	BI820228
BF.33.C6	0.97769046	0.9703372	0.96870446	0.97446096	0.92004126	0.82365656	NM_024034
BF.33.C7	0.99673927	0.99525803	0.8826544	0.9560666	1.0902916	0.96918267	NM_004671
BF.33.D1	0.99669164	0.9940071	1.0003816	1.001662	1.0076251	0.9820078	NM_013433
BF.33.D10	0.984871	1.0698267	1.081674	1.2351569	1.384009	1.1499513	NM_006211,AK091563
BF.33.D11	0.9852468	1.0223235	1.0266553	0.9973282	0.9752967	1.0118159	NM_138417
BF.33.D2	0.98878515	1.009915	1.04508	1.1440217	1.304113	1.4212183	NM_004747
BF.33.D3	1.0003052	0.97388816	1.0077659	1.0140758	0.98446184	0.9362269
BF.33.D4	1.0489696	1.0871714	1.094887	1.129321	1.049248	0.8770956	AK090414
BF.33.D5	1.0026045	1.0059133	1.0107118	0.98446083	0.97223496	0.9370229	NM_138446
BF.33.D6	1.0301424	1.0201614	0.9712225	0.94197404	0.91903543	0.9392373
BF.33.D7	0.9757098	0.830782	1.0617346	1.01259	1.2739846	1.3090583	AK022288
BF.33.D8	0.887116	0.9585079	0.7749705	0.97625715	0.9352906	1.1071541
BF.33.E1	1.0363649	1.0962282	1.1546091	1.0909188	1.0784895	1.1194025	NM_018486
BF.33.E12	1.0040814	0.9968238	0.668344	0.785328	0.65693194	0.7300617
BF.33.E2	0.9989024	1.0086527	1.001933	0.9818009	0.994902	1.0385607	NM_006361
BF.33.E4	0.99427384	0.94180864	0.9752737	0.9464253	0.8913832	0.74382794	NM_018082
BF.33.E5	1.0269316	1.4322457	1.5025326	1.7395124	1.3358912	1.5112484	BC000712
BF.33.E8	1.0772438	1.0582614	1.034936	1.0077298	1.3611792	1.0366738	NM_005828
BF.33.F1	1.0158186	0.78826654	0.6954123	0.8082631	0.77490103	0.77344126
BF.33.F11	1.0030553	1.0215442	1.0663383	1.0740106	1.1207776	1.2296404
BF.33.F2	0.9614412	1.0447187	1.0645777	1.1079419	1.1332936	1.1613221
BF.33.F3	1.0216392	0.8297772	0.6203574	0.7483696	0.7048448	0.76245654
BF.33.F6	0.9828558	0.97708815	0.95311594	0.93219966	0.9137983	0.9310281	BG716273
BF.33.F8	0.9998671	1.021691	0.7039926	0.8758007	0.65867335	0.72363305
BF.33.F9	0.98852193	0.94578314	0.9414978	0.94618416	0.9292091	0.9381494
BF.33.G1	1.0965418	0.88864994	0.6480751	0.8269484	0.5532798	0.570336
BF.33.G11	0.9581466	0.9385385	1.005091	0.8295039	0.84886813	0.8429972	NM_021820
BF.33.G12	1.0500689	1.0512167	1.1110388	1.0626522	1.2154274	1.0803956
BF.33.G2	1.0237225	0.98111314	1.027564	0.9905772	1.7036076	1.4256855
BF.33.G5	1.0359418	1.0100536	1.092279	1.0879607	1.2833863	1.139189	NM_014390
BF.33.G6	0.9666447	0.7424066	0.64330953	0.72707015	0.60728353	0.68375266
BF.33.G7	0.9687496	1.0410699	0.8914064	0.9384516	0.90041894	0.85008353	NM_030755
BF.33.G8	1.1039462	1.0010039	0.8705099	1.0370077	0.9471231	1.0578527
BF.33.G9	0.9591654	0.9026131	1.0116782	0.9371503	0.92148	1.1662352	NM_014285
BF.33.H10	1.0150427	1.0035009	0.9944123	0.9549027	1.0206889	0.98143655	NM_139211
BF.33.H4	0.97232974	0.8623091	0.60207814	0.85435385	0.6176426	0.7331385
BF.33.H5	1.0066248	0.953762	0.54950756	0.7446899	0.5092776	0.5117034
BF.33.H6	0.95302695	1.0180278	0.93952155	0.95972323	1.0576273	1.0434657
BF.33.H8	0.99538124	1.0604576	0.96382296	1.0176727	1.0246414	1.1640675
BF.34.A10	0.9999095	1.0054144	1.0956268	0.9719868	1.1509981	0.8041425	NM_005941
BF.34.A11	0.97279537	1.0552211	1.1989602	1.4773512	1.4046193	1.5367488	AA886286
BF.34.A12	0.966857	1.0242288	0.9539811	0.97170573	0.9896642	0.8774416	BQ900972
BF.34.A2	1.0027854	1.0366752	1.0074306	0.9885539	0.9869559	0.97207165
BF.34.A3	0.9769251	0.96157944	1.0172364	0.9590416	0.9815355	0.97057533
BF.34.A4	1.0200506	1.2189289	1.0968763	1.0932522	1.2356187	1.8400892	AF017703
BF.34.A5	0.99461216	0.9329933	1.0034156	0.8103179	0.9939359	0.9816494	AK091834
BF.34.A6	0.966237	0.9064838	0.54663646	0.698388	0.49497733	0.52000624
BF.34.A7	0.9918958	0.9610602	0.9878988	1.0828065	0.8599079	1.0086298	NM_000706
BF.34.A9	1.0128257	0.8888569	0.73914593	0.9642326	0.7082196	0.76297146
BF.34.B11	1.0377798	1.2182348	1.2577677	1.391618	1.3364741	1.3946092
BF.34.B12	1.0037737	1.0211079	1.0713823	1.006725	1.0530232	0.9700811	BI909760
BF.34.B2	1.0199053	1.0895125	1.0443773	1.0531453	1.0658998	1.1549599	NM_005146
BF.34.B4	1.0815374	1.078063	1.0598861	0.99724317	1.1687539	1.1746426	BG168255
BF.34.B5	1.011077	0.9988497	1.0638056	1.050684	0.98998773	1.0266551	NM_012230
BF.34.B6	0.99489623	0.9971541	0.93486017	0.99171627	0.90470773	1.0651686	AF218021,AF258550
BF.34.B7	1.0137709	1.0236392	1.0207068	0.9963334	0.96120095	1.0295907	NM_015859
BF.34.B8	0.99754983	1.0466354	0.95532393	0.9942278	1.0601077	0.9346107
BF.34.B9	0.97115296	0.9900095	1.0758191	1.0879835	1.1078694	1.1567166
BF.34.C1	0.9868249	0.919474	0.951908	0.90359694	0.8847841	0.8323846	BI832672
BF.34.C11	1.0211549	1.0019937	1.0318239	1.0283201	0.9886267	0.83508116	NM_001054
BF.34.C12	0.98633236	0.9915585	1.0108881	0.97367346	0.9746755	1.1188732	BG771999
BF.34.C2	0.99168855	1.0125864	0.73751444	0.87171525	0.7763118	0.8420561	NM_018449
BF.34.C3	1.0525553	0.8957849	1.0735813	1.0898237	1.3683295	1.0919558	NM_018279
BF.34.C4	1.0225927	0.9972151	1.0060652	0.9844731	1.1313342	0.98061234	BC024293
BF.34.C5	1.1038777	0.9318462	1.0555441	1.0271348	1.0708717	1.3102851	AB011106
BF.34.C6	0.9805697	0.94730794	1.0134032	0.9767848	1.0038218	0.9786639	NM_013256
BF.34.C7	0.96256524	0.9665076	0.85463494	0.89366925	0.88380826	0.9151479
BF.34.C8	1.0281609	1.0456429	1.0807545	0.9826479	0.8592186	0.94157976	NM_004902
BF.34.C9	1.0119777	1.0402578	1.1828641	0.96463	1.0910338	0.9705383
BF.34.D1	0.96383214	0.99137276	1.0745909	1.1337038	1.1522504	1.2233946	NM_000602
BF.34.D10	1.0008961	0.98862505	1.0146208	0.98943377	0.9762565	0.96798056	AL834304
BF.34.D12	0.98419476	1.0299692	1.1309956	1.0592662	1.0925578	1.1869723
BF.34.D2	1.0151789	1.0409476	0.896272	0.97507805	1.1234818	1.29073	NM_014287
BF.34.D5	1.0122352	0.98767835	0.98706466	0.9186637	0.9877917	0.94332415	AV655675
BF.34.D7	1.0106181	1.0029993	1.0783076	1.0035698	1.1692721	1.0940356	NM_032936
BF.34.D8	1.0151088	1.0650878	1.1275082	1.1203136	0.9798673	1.2363753	AF339086
BF.34.D9	1.0075631	0.97644275	1.045909	1.041042	1.2838138	1.2040551	AK095365
BF.34.E1	1.0514783	1.0320832	0.8764648	0.9570824	0.84062904	0.94023144	NM_000989
BF.34.E10	0.9575366	0.88601506	0.67119956	0.79760337	0.62955904	0.62754047
BF.34.E11	0.97268933	0.9389061	0.9858723	0.98918974	0.9036443	1.0337394	NM_002693,BC031940
BF.34.E12	1.011995	1.1087357	1.079365	0.99565274	0.93880737	0.8900259	NM_007217,NM_005025
BF.34.E2	0.9370222	1.000469	0.919636	0.9218082	0.86627525	0.88297534	NM_025150
BF.34.E3	1.0216937	1.0577354	1.2157056	1.2629517	1.5035495	1.2608794	NM_002078,NM_152532
BF.34.E4	1.0230274	1.106417	1.0758685	1.0310546	0.9717855	1.0271116	NM_015913
BF.34.E6	0.97804314	0.96995354	0.91528636	0.9974615	0.92476994	1.2464831	AB028987
BF.34.E8	1.0939121	0.79602635	0.77183664	0.8924067	0.72983193	0.7922774
BF.34.F1	0.97858155	0.97917116	1.0470865	1.0331492	1.0746276	1.0352967	AB040906
BF.34.F10	1.0088954	1.0014688	1.0094221	1.022178	1.1120089	1.1061932	NM_153646
BF.34.F12	0.9644671	1.0476865	1.2110578	1.2490121	1.3305463	1.400963	BQ229328
BF.34.F2	1.0145996	0.953067	0.91315955	0.89778197	0.88002855	0.98405766
BF.34.F4	1.0089722	1.0006727	1.0542061	0.9905611	1.0011376	0.9466313	NM_021820
BF.34.F5	0.99261814	0.96419257	1.0049399	0.9442439	1.0171589	0.9148884	NM_145345
BF.34.F6	0.99022454	0.98262703	1.0540835	1.0287945	1.0194317	1.083123
BF.34.F7	0.9976978	1.0638298	1.1635163	1.1233115	1.2191045	1.3613248
BF.34.F8	1.0280209	1.0427266	0.89509875	0.9672793	0.873209	1.0291123
BF.34.G1	1.1028539	0.9482316	0.9506424	1.1259034	1.0086293	1.0875301
BF.34.G10	0.9933053	0.9672214	0.89301586	0.8669233	0.9250831	0.71736133	NM_002160
BF.34.G12	1.0115469	0.95204765	0.9565751	0.9704	0.9297465	0.84876317
BF.34.G3	0.9881523	0.87795	0.43920407	0.7837821	0.3838619	0.40051177
BF.34.G5	0.99336696	0.975219	1.0437192	0.96408314	1.1436273	0.9505162
BF.34.G7	1.0770186	1.068404	1.2595079	1.1781995	1.4698899	1.5057805
BF.34.G8	1.0098273	0.9788286	0.9387983	0.94425124	1.0288163	0.85615194
BF.34.H1	1.0212021	1.0430733	1.1864568	1.2815057	1.490865	1.6442857	NM_138284
BF.34.H10	1.0346446	0.9883694	1.0099146	1.067597	1.0143225	1.1192436	NM_004487
BF.34.H11	0.97900814	0.9395862	0.9677877	0.9451713	1.0881225	0.9596702	AK057553
BF.34.H12	0.97901225	1.2202611	1.2681938	1.3486662	1.5250396	1.572218	AK056941
BF.34.H2	1.0262904	1.0403032	1.0316153	1.0763572	1.1135019	1.5199364	AW900734
BF.34.H3	1.0463216	0.97080034	0.8171055	1.3512315	1.2056919	1.0542872
BF.34.H5	0.99656206	0.98783606	0.9850762	1.0067245	1.0288444	0.7970827
BF.34.H6	1.0283082	0.9582482	0.7147215	0.85123605	0.77319676	0.9365513
BF.34.H7	0.97435856	0.94914085	0.99071324	1.00097	0.9868542	1.0755681	BC009366
BF.34.H9	1.0278621	0.90788716	0.6143459	0.767913	0.58605003	0.6043296
BF.35.A10	0.9897716	0.91825944	0.9607041	1.1196148	1.0125769	0.9581161	NM_006785
BF.35.A11	0.9699702	0.81452787	0.82091755	0.85778993	0.78503716	0.8736252
BF.35.A12	1.0688491	0.8634963	0.8138711	0.81373906	0.79775316	0.8629084	NM_007170
BF.35.A2	0.9999636	0.98799115	0.9540376	0.90536416	0.8899265	0.8103763	NM_033411
BF.35.A3	1.034849	0.9979908	1.0766568	0.96973413	0.9346389	1.0290488
BF.35.A4	0.9692437	0.9807603	1.0244443	0.92644674	0.9224099	0.9014128	NM_015532
BF.35.A5	0.992666	0.97146297	1.0001392	0.99290514	0.95245117	0.9308502
BF.35.A6	1.0202618	1.0592642	1.0132132	1.022125	0.8423446	0.9063117	AK095792
BF.35.A7	1.066157	1.0615524	1.212009	1.2609919	1.6189468	1.6874563
BF.35.A8	0.94450253	0.948963	0.94085467	0.9197018	0.8165755	0.79484934	NM_018953
BF.35.A9	1.0035886	1.0107343	1.0262423	0.9818817	0.9980633	0.90811825	NM_016641
BF.35.B1	0.9704169	0.92788124	0.69488525	0.856384	0.6895904	0.7326363
BF.35.B10	1.0230104	1.1331129	1.3567642	1.4670283	1.4804635	1.6655341
BF.35.B11	0.98075354	0.94216806	0.99465513	0.92766035	0.94269806	0.8761942	AK055559,BC024732
BF.35.B2	1.0082715	1.0538557	0.8662668	1.1038718	1.3322197	1.4278127	NM_020639
BF.35.B3	0.9471771	0.96814644	1.0373043	0.94692	0.9909995	0.9635542	NM_002028
BF.35.B5	1.0007284	0.9751435	1.0212115	1.0754983	1.1818928	1.2331257
BF.35.B6	0.9650373	0.97620434	0.7704188	0.8857513	0.7417566	0.71337676	AB006627
BF.35.B7	0.9847255	0.98950964	0.65860236	0.7996476	0.6527115	0.6944872	NM_003795
BF.35.B8	0.9716468	1.0341997	0.97148347	1.0107132	0.96513677	0.893763
BF.35.B9	1.026766	1.0138257	1.1659511	1.2080559	1.9147451	1.8670663
BF.35.C1	1.0279043	0.95789236	0.6546635	0.8467514	0.5572135	0.5640054
BF.35.C11	0.9763661	1.0444574	1.0976971	1.0959692	0.9707313	1.1326816
BF.35.C2	1.0018731	1.0604234	1.0226129	0.9095935	0.91442865	0.8634428	AA620691
BF.35.C3	0.9810011	1.0346516	1.0738097	0.98513573	0.9073103	1.0047543
BF.35.C7	1.0014256	0.9662174	0.9943651	0.9598562	0.92592525	0.90637463	NM_006856
BF.35.D1	1.016261	1.1644822	1.235165	1.2503184	1.4506563	1.4653804
BF.35.D10	0.9770457	0.9008175	0.749398	0.85811824	1.0358726	0.77945644
BF.35.D11	0.99483025	1.027525	1.0562731	1.0284125	1.0441428	0.9731133
[truncated: 2,858 more rows]
