# Supplementary material for: DNA methylation changes in ovarian cancer are cumulative with disease progression and identify tumor stage
Source: BMC Med Genomics. 2008 Sep 30;1:47. doi: 10.1186/1755-8794-1-47 (PMC2566571; doi:10.1186/1755-8794-1-47)
Supplement: Additional file 7 — The results of the BRB ArrayTools analysis are shown, including cross-validation results, and results on the test for each of the five class prediction methods, as well as the list of the 911 sequences that compose the classifier. An additional sheet shows the methylation data for the 911 sequences across all disease stages with all data normalized to the median of the ten normal ovarian tissue samples. Average methylation for each stage is shown. Clones associated with a gene (rank 1–4) have the gene's accession number listed. [file 1755-8794-1-47-S7.xls]

## Sheet: class prediction results
BRB ArrayTools class prediction results
Description of the problem:
Number of classes: 2
Number of genes used for random variance estimation: 4854
Number of genes that passed filtering criteria: 4854
Column of the Experiment Descriptors sheet that defines class variable : type
Random Variance Model was used
Feature selection criteria:
Genes significantly different between the classes at 0.001 significance level were used for class prediction.
Cross-validation method:
Leave-one-out cross-validation method was used to compute mis-classification rate.
Based on 2000 random permutations,
the compound covariate predictor has p-value of < 5e-04
the linear discriminant analysis classifier has p-value of < 5e-04
the 1-nearest neighbor classifier has p-value of 0.001
the 3-nearest neighbors classifier has p-value of < 5e-04
the support vector machines classifier has p-value of < 5e-04
Note
T-values used for the (Bayesian) compound covariate predictor were truncated at abs(t)=10 level.
Performance of classifiers during cross-validation.
	Array id	Class label	Mean Number of genes in classifier	Compound	Diagonal Linear	1-Nearest	3-Nearest	Support
				Covariate	Discriminant	Neighbor	Neighbors	Vector
				Predictor	Analysis		Correct?	Machines
				Correct?	Correct?			Correct?
1	56	benign	843	YES	YES	YES	YES	YES
2	57	benign	843	YES	YES	YES	YES	YES
3	58	benign	838	YES	YES	YES	YES	YES
4	60	benign	869	YES	YES	YES	YES	YES
5	61	benign	869	YES	YES	YES	YES	YES
6	66	benign	866	YES	YES	YES	YES	YES
7	68	benign	837	YES	YES	YES	YES	YES
8	69	benign	934	NO	NO	NO	NO	NO
9	70	benign	845	YES	YES	YES	YES	YES
10	71	benign	868	YES	YES	YES	YES	YES
11	74	benign	855	YES	YES	YES	YES	YES
12	80	benign	892	YES	YES	YES	YES	YES
13	82	benign	871	YES	YES	YES	YES	YES
14	84	benign	871	YES	YES	YES	YES	YES
15	85	benign	885	YES	YES	YES	YES	YES
16	86	benign	901	YES	YES	YES	YES	YES
17	1	stage III	930	YES	YES	NO	YES	YES
18	11	stage III	947	YES	YES	YES	YES	YES
19	12	stage III	910	YES	YES	YES	YES	YES
20	15	stage III	907	YES	YES	YES	YES	YES
21	16	stage III	913	YES	YES	YES	YES	YES
22	17	stage III	925	YES	YES	YES	YES	YES
23	19	stage III	940	NO	NO	YES	YES	YES
24	23	stage III	968	NO	NO	NO	NO	NO
25	31	stage III	872	YES	YES	YES	YES	YES
26	32	stage III	895	YES	YES	YES	YES	YES
27	35	stage III	889	YES	YES	YES	YES	YES
28	36	stage III	908	YES	YES	YES	YES	YES
29	37	stage III	897	YES	YES	YES	YES	YES
30	38	stage III	873	YES	YES	YES	YES	YES
31	39	stage III	931	YES	YES	YES	YES	YES
32	41	stage III	888	YES	YES	YES	YES	YES
33	43	stage III	865	YES	YES	YES	YES	YES
34	44	stage III	883	YES	YES	YES	YES	YES
35	45	stage III	890	YES	YES	YES	YES	YES
36	48	stage III	877	YES	YES	YES	YES	YES
37	50	stage III	888	YES	YES	YES	YES	YES
38	51	stage III	870	YES	YES	YES	YES	YES
39	53	stage III	890	YES	YES	YES	YES	YES
40	6	stage III	975	NO	NO	NO	NO	NO
41	7	stage III	904	YES	YES	YES	YES	YES
42	8	stage III	892	YES	YES	YES	YES	YES
43	9	stage III	884	YES	YES	YES	YES	YES
Mean percent				91	91	91	93	93
of correct
classification:
Performance of classifiers during cross-valudation:
Let, for some class A,
n11 = number of class A samples predicted as A
n12 = number of class A samples predicted as non-A
n21 = number of non-A samples predicted as A
n22 = number of non-A samples predicted as non-A
Then the following parameters can characterize performance of classifiers:
Sensitivity = n11/(n11+n12)
Specificity = n22/(n21+n22)
Positive Predictive Value (PPV) = n11/(n11+n21)
Negative Predictive Value (NPV) = n22/(n12+n22)
Sensitivity is the probability for a class A sample to be correctly predicted as class A,
Specificity is the probability for a non class A sample to be correctly predicted as non-A,
PPV is the probability that a sample predicted as class A actually belongs to class A,
NPV is the probability that a sample predicted as non class A actually does not belong to class A.
For each classification method and each class, these parameters are listed in the tables below
Performance of the Compound Covariate Predictor Classifier:
Class	Sensitivity	Specificity	PPV	NPV
benign	0.938	0.889	0.833	0.96
stage III	0.889	0.938	0.96	0.833
Performance of the Linear Diagonal Discriminant Analysis Classifier:
Class	Sensitivity	Specificity	PPV	NPV
benign	0.938	0.889	0.833	0.96
stage III	0.889	0.938	0.96	0.833
Performance of the 1-Nearest Neighbor Classifier:
Class	Sensitivity	Specificity	PPV	NPV
benign	0.938	0.889	0.833	0.96
stage III	0.889	0.938	0.96	0.833
Performance of the 3-Nearest Neighbors Classifier:
Class	Sensitivity	Specificity	PPV	NPV
benign	0.938	0.926	0.882	0.962
stage III	0.926	0.938	0.962	0.882
Performance of the Support Vector Machine Classifier:
Class	Sensitivity	Specificity	PPV	NPV
benign	0.938	0.926	0.882	0.962
stage III	0.926	0.938	0.962	0.882
Predictions of classifiers for new samples:
Array id	Compound	Linear	1-Nearest	3-Nearest	Support
	Covariate	Discriminant	Neighbor	Neighbors	Vector
	Predictor	Analysis			Machines
10	stage III	stage III	stage III	stage III	stage III
13	stage III	stage III	stage III	stage III	stage III
14	stage III	stage III	stage III	stage III	stage III
18	stage III	stage III	stage III	stage III	stage III
2	stage III	stage III	stage III	stage III	stage III
20	stage III	stage III	stage III	stage III	stage III
21	stage III	stage III	stage III	stage III	stage III
22	stage III	stage III	stage III	stage III	stage III
24	stage III	stage III	stage III	stage III	stage III
25	stage III	stage III	stage III	stage III	stage III
26	stage III	stage III	stage III	stage III	stage III
27	stage III	stage III	stage III	stage III	stage III
28	stage III	stage III	stage III	stage III	stage III
29	stage III	stage III	stage III	stage III	stage III
3	stage III	stage III	stage III	stage III	stage III
30	stage III	stage III	stage III	stage III	stage III
33	stage III	stage III	stage III	stage III	stage III
34	stage III	stage III	stage III	stage III	stage III
4	stage III	stage III	stage III	stage III	stage III
40	stage III	stage III	stage III	stage III	stage III
42	stage III	stage III	stage III	stage III	stage III
46	stage III	stage III	stage III	stage III	stage III
47	stage III	stage III	stage III	stage III	stage III
49	stage III	stage III	stage III	stage III	stage III
5	stage III	stage III	stage III	stage III	stage III
52	stage III	stage III	stage III	stage III	stage III
54	stage III	stage III	stage III	stage III	stage III
55	benign	benign	benign	benign	benign
59	benign	benign	benign	benign	benign
62	benign	benign	benign	benign	benign
63	benign	benign	benign	benign	benign
64	benign	benign	benign	benign	benign
65	benign	benign	benign	benign	benign
67	benign	benign	benign	benign	benign
72	benign	benign	benign	benign	benign
73	stage III	stage III	benign	benign	benign
75	benign	benign	benign	benign	benign
76	benign	benign	benign	benign	benign
77	benign	benign	benign	benign	benign
78	benign	benign	benign	benign	benign
79	benign	benign	benign	benign	benign
81	benign	benign	benign	benign	benign
83	benign	benign	benign	benign	benign
87	benign	benign	benign	benign	benign
NC = Not Classified
Composition of classifier:
Table - Sorted by t -value:
	Parametric p-value	t-value	% CV support	Geom mean of ratios in class 1 : benign	Geom mean of ratios in class 2 : stage III	Ratio of geom means	Unique id
1	< 1e-07	-9.79	100	0.597	1.147	0.52	BF.9.F1
2	< 1e-07	-9.66	100	0.566	1.223	0.463	BF.39.G11
3	< 1e-07	-8.6	100	0.745	1.139	0.654	BF.44.E6
4	< 1e-07	-8.51	100	0.549	1.207	0.455	SC.10.B5
5	< 1e-07	-8.41	100	0.736	1.106	0.665	BF.9.G5
6	< 1e-07	-8.4	100	0.619	1.574	0.393	BF.24.C3
7	< 1e-07	-7.75	100	0.724	1.212	0.597	BF.22.C5
8	< 1e-07	-7.71	100	0.686	1.174	0.584	BF.2.F5
9	< 1e-07	-7.69	100	0.682	1.284	0.531	BF.7.D8
10	< 1e-07	-7.45	100	0.557	1.333	0.418	BF.11.D7
11	< 1e-07	-7.39	100	0.788	1.211	0.651	p16 330ng
12	< 1e-07	-7.24	100	0.824	1.232	0.669	SC.12.G10
13	< 1e-07	-7.1	100	0.689	1.168	0.59	SC.7.F10
14	< 1e-07	-6.88	100	0.725	1.181	0.614	BF.37.C7
15	< 1e-07	-6.83	100	0.675	1.271	0.531	BF.10.B3
16	< 1e-07	-6.74	100	0.745	1.487	0.501	SC.3.F11
17	< 1e-07	-6.7	100	0.634	1.317	0.481	BF.4.B11
18	< 1e-07	-6.68	100	0.737	1.283	0.574	BF.14.B6
19	< 1e-07	-6.65	100	0.735	1.445	0.509	BF.28.E12
20	< 1e-07	-6.56	100	0.853	1.215	0.702	BF.37.A12
21	< 1e-07	-6.52	100	0.65	1.178	0.552	SC.2.G6
22	< 1e-07	-6.5	100	0.759	1.261	0.602	SC.10.D5
23	< 1e-07	-6.42	100	0.681	1.317	0.517	BF.18.G5
24	< 1e-07	-6.41	100	0.774	1.088	0.711	BF.53.B7
25	1e-07	-6.29	100	0.835	1.156	0.722	BF.56.E7
26	1e-07	-6.24	100	0.814	1.106	0.736	SC.3.D10
27	1e-07	-6.23	100	0.845	1.132	0.746	BF.12.B2
28	2e-07	-6.19	100	0.773	1.261	0.613	BF.21.D4
29	2e-07	-6.19	100	0.766	1.193	0.642	BF.34.C3
30	2e-07	-6.18	100	0.788	1.136	0.694	BF.10.C7
31	2e-07	-6.15	100	0.797	1.156	0.689	SC.7.F7
32	2e-07	-6.14	100	0.805	1.228	0.656	BF.23.F2
33	2e-07	-6.1	100	0.643	1.288	0.499	BF.56.A3
34	2e-07	-6.08	100	0.675	1.524	0.443	BF.40.F3
35	2e-07	-6.07	100	0.816	1.138	0.717	BF.37.E10
36	3e-07	-6.04	100	0.711	1.235	0.576	BF.36.E3
37	3e-07	-6.01	100	0.743	1.36	0.546	BF.35.B9
38	4e-07	-5.9	100	0.874	1.126	0.776	BF.37.E11
39	6e-07	-5.81	100	0.655	1.524	0.43	BF.23.G1
40	6e-07	-5.8	100	0.706	1.212	0.583	BF.37.E8
41	6e-07	-5.79	100	0.813	1.141	0.713	SC.7.E7
42	6e-07	-5.78	100	0.763	1.227	0.622	BF.36.F4
43	6e-07	-5.78	100	0.769	1.162	0.662	SC.11.D5
44	7e-07	-5.77	100	0.483	1.199	0.403	BF.1.G1
45	7e-07	-5.77	100	0.735	1.129	0.651	SC.9.G7
46	7e-07	-5.76	100	0.792	1.134	0.698	BF.42.B4
47	7e-07	-5.75	100	0.808	1.121	0.721	BF.40.B8
48	7e-07	-5.74	100	0.728	1.257	0.579	BF.15.E10
49	7e-07	-5.74	100	0.747	1.191	0.627	BF.50.B9
50	7e-07	-5.73	100	0.742	1.301	0.57	BF.27.H5
51	8e-07	-5.73	100	0.651	1.256	0.518	BF.53.B10
52	8e-07	-5.73	100	0.766	1.473	0.52	BF.13.E6
53	8e-07	-5.7	100	0.817	1.137	0.719	SC.10.G4
54	9e-07	-5.69	100	0.655	1.262	0.519	BF.14.D2
55	9e-07	-5.67	100	0.783	1.192	0.657	BF.3.E5
56	1e-06	-5.66	100	0.805	1.214	0.663	BF.21.E7
57	1.1e-06	-5.63	100	0.782	1.375	0.569	BF.39.B1
58	1.1e-06	-5.63	100	0.842	1.192	0.706	SC.5.A9
59	1.1e-06	-5.63	100	0.513	1.19	0.431	BF.4.F10
60	1.2e-06	-5.6	100	0.798	1.132	0.705	SC.1.E11
61	1.2e-06	-5.59	100	0.725	1.273	0.57	BF.51.A9
62	1.3e-06	-5.58	100	0.728	1.185	0.614	BF.43.H12
63	1.4e-06	-5.55	100	0.827	1.17	0.707	BF.28.F8
64	1.4e-06	-5.54	100	0.82	1.19	0.689	BF.56.F1
65	1.5e-06	-5.54	100	0.648	1.188	0.545	BF.43.E7
66	1.7e-06	-5.5	100	0.812	1.148	0.707	BF.12.E3
67	1.8e-06	-5.49	100	0.774	1.277	0.606	BF.43.C1
68	1.8e-06	-5.48	100	0.788	1.228	0.642	BF.10.D6
69	1.8e-06	-5.48	100	0.83	1.198	0.693	BF.45.E4
70	1.8e-06	-5.48	100	0.77	1.229	0.627	BF.50.D7
71	1.8e-06	-5.48	100	0.87	1.154	0.754	BF.46.H11
72	1.9e-06	-5.46	100	0.771	1.24	0.622	BF.33.G2
73	2e-06	-5.45	100	0.773	1.318	0.586	BF.44.B10
74	2e-06	-5.44	100	0.697	1.198	0.582	SC.15.E5
75	2.1e-06	-5.43	100	0.733	1.377	0.532	BF.18.D6
76	2.2e-06	-5.42	100	0.825	1.387	0.595	SC.3.B5
77	2.4e-06	-5.39	100	0.77	1.435	0.537	BF.51.H9
78	2.7e-06	-5.36	100	0.8	1.17	0.684	BF.54.B8
79	2.7e-06	-5.36	100	0.918	1.166	0.787	BF.24.A4
80	2.8e-06	-5.35	100	0.753	1.348	0.559	BF.37.C6
81	2.9e-06	-5.34	100	0.748	1.441	0.519	BF.47.F5
82	2.9e-06	-5.33	100	0.745	1.206	0.618	SC.3.H7
83	3e-06	-5.33	100	0.879	1.2	0.733	BF.18.C5
84	3.2e-06	-5.31	100	0.759	1.225	0.62	BF.11.H9
85	3.3e-06	-5.3	100	0.719	1.093	0.658	BF.52.A10
86	3.5e-06	-5.28	100	0.874	1.16	0.753	BF.43.A6
87	3.7e-06	-5.27	100	0.663	1.363	0.486	BF.40.H4
88	3.9e-06	-5.25	100	0.863	1.199	0.72	BF.18.H12
89	3.9e-06	-5.25	100	0.905	1.098	0.824	BF.2.E2
90	4e-06	-5.24	100	0.719	1.263	0.569	BF.54.H4
91	4.1e-06	-5.24	100	0.798	1.316	0.606	BF.4.C8
92	4.3e-06	-5.22	100	0.782	1.197	0.653	BF.9.A7
93	4.4e-06	-5.21	100	0.716	1.262	0.567	BF.53.A3
94	4.7e-06	-5.2	100	0.803	1.227	0.654	BF.32.F12
95	5e-06	-5.17	100	0.802	1.154	0.695	BF.41.F4
96	5.1e-06	-5.17	100	0.808	1.521	0.531	SC.3.F3
97	5.1e-06	-5.17	100	0.87	1.679	0.518	SC.1.G3
98	5.2e-06	-5.16	100	0.77	1.227	0.628	BF.24.G9
99	5.6e-06	-5.14	100	0.853	1.175	0.726	BF.30.F7
100	5.7e-06	-5.14	100	0.797	1.197	0.666	BF.9.G12
101	5.7e-06	-5.14	100	0.803	1.158	0.693	BF.52.H3
102	5.7e-06	-5.14	100	0.882	1.106	0.797	BF.29.F3
103	6e-06	-5.12	100	0.809	1.363	0.594	BF.27.H10
104	6.1e-06	-5.12	100	0.821	1.115	0.736	SC.3.A2
105	6.1e-06	-5.12	100	0.846	1.186	0.713	BF.14.A9
106	6.4e-06	-5.1	100	0.772	1.206	0.64	BF.47.F7
107	6.5e-06	-5.1	100	0.637	1.022	0.623	BF.45.D9
108	6.7e-06	-5.09	100	0.853	1.267	0.673	BF.27.B8
109	7e-06	-5.07	100	0.881	1.128	0.781	BF.40.G1
110	7.3e-06	-5.06	100	0.903	1.193	0.757	SC.3.A9
111	7.5e-06	-5.06	100	0.63	1.22	0.516	BF.10.D4
112	7.9e-06	-5.04	100	0.804	1.218	0.66	BF.4.E6
113	8e-06	-5.03	100	0.85	1.342	0.633	BF.39.C3
114	8.2e-06	-5.03	100	0.86	1.221	0.704	BF.55.F12
115	8.2e-06	-5.03	100	0.856	1.13	0.758	BF.21.B10
116	8.8e-06	-5.01	100	0.79	1.339	0.59	BF.26.B2
117	9.5e-06	-4.98	100	0.863	1.263	0.683	BF.55.H10
118	9.9e-06	-4.97	100	0.778	1.266	0.615	BF.36.H10
119	1e-05	-4.97	100	0.771	1.289	0.598	BF.35.F12
120	1.01e-05	-4.97	100	0.787	1.27	0.62	BF.50.G1
121	1.03e-05	-4.96	100	0.761	1.319	0.577	BF.11.G2
122	1.07e-05	-4.95	100	0.863	1.294	0.667	BF.36.C10
123	1.11e-05	-4.94	100	0.894	1.092	0.819	SC.3.E3
124	1.17e-05	-4.92	100	0.873	1.301	0.671	BF.3.B10
125	1.17e-05	-4.92	100	0.82	1.189	0.69	BF.21.H11
126	1.19e-05	-4.92	100	0.857	1.281	0.669	BF.54.G3
127	1.39e-05	-4.87	100	0.881	1.23	0.716	SC.2.A9
128	1.54e-05	-4.84	100	0.859	1.142	0.752	BF.51.H6
129	1.59e-05	-4.83	100	0.825	1.14	0.724	BF.37.C9
130	1.6e-05	-4.83	100	0.898	1.14	0.788	BF.38.G9
131	1.62e-05	-4.82	100	0.782	1.283	0.61	BF.44.H5
132	1.65e-05	-4.82	100	0.84	1.102	0.762	BF.29.C8
133	1.66e-05	-4.82	100	0.769	1.163	0.661	BF.37.D10
134	1.67e-05	-4.81	100	0.811	1.218	0.666	BF.53.D1
135	1.67e-05	-4.81	100	0.802	1.226	0.654	BF.14.B2
136	1.69e-05	-4.81	100	0.757	1.26	0.601	BF.6.A10
137	1.86e-05	-4.78	100	0.853	1.187	0.719	BF.45.D8
138	1.9e-05	-4.78	100	0.754	1.517	0.497	BF.43.C11
139	1.91e-05	-4.77	100	0.889	1.124	0.791	BF.4.F9
140	1.92e-05	-4.77	100	0.853	1.356	0.629	BF.14.G5
141	1.95e-05	-4.77	100	0.833	1.148	0.726	BF.31.F1
142	1.96e-05	-4.77	100	0.832	1.11	0.75	BF.33.B11
143	2.09e-05	-4.75	100	0.924	1.114	0.829	BF.37.C5
144	2.12e-05	-4.74	100	0.75	1.235	0.607	BF.47.G11
145	2.23e-05	-4.73	100	0.791	1.521	0.52	BF.13.A5
146	2.27e-05	-4.72	100	0.758	1.13	0.671	BF.5.D7
147	2.29e-05	-4.72	100	0.841	1.262	0.666	BF.25.F2
148	2.36e-05	-4.71	100	0.856	1.109	0.772	BF.34.D9
149	2.57e-05	-4.68	100	0.853	1.068	0.799	BF.51.D5
150	2.62e-05	-4.68	100	0.812	1.414	0.574	BF.47.H4
151	2.64e-05	-4.68	100	0.922	1.14	0.809	SC.3.D6
152	2.65e-05	-4.67	100	0.823	1.051	0.783	BF.25.A5
153	2.65e-05	-4.67	100	0.859	1.215	0.707	BF.11.H1
154	2.7e-05	-4.67	100	0.753	1.112	0.677	BF.38.G7
155	2.73e-05	-4.66	100	0.753	1.263	0.596	SC.7.H12
156	2.74e-05	-4.66	100	0.675	1.173	0.575	BF.36.A2
157	2.76e-05	-4.66	100	0.879	1.133	0.776	BF.39.G8
158	2.9e-05	-4.65	100	0.802	1.228	0.653	SC.5.B5
159	2.97e-05	-4.64	100	0.839	1.182	0.71	SC.15.A11
160	2.98e-05	-4.64	100	0.757	1.351	0.56	BF.32.G9
161	3.05e-05	-4.63	100	0.894	1.173	0.762	BF.7.D9
162	3.07e-05	-4.63	100	0.746	1.087	0.686	BF.46.D11
163	3.13e-05	-4.62	100	0.814	1.134	0.718	SC.7.D10
164	3.17e-05	-4.62	100	0.91	1.151	0.791	BF.21.D9
165	3.24e-05	-4.61	100	0.814	1.237	0.658	BF.50.H11
166	3.26e-05	-4.61	100	0.851	1.123	0.758	BF.17.F4
167	3.29e-05	-4.61	100	0.828	1.278	0.648	BF.38.F9
168	3.44e-05	-4.59	100	0.867	1.08	0.803	SC.3.H3
169	3.55e-05	-4.59	100	0.91	1.128	0.807	SC.3.C2
170	3.61e-05	-4.58	100	0.812	1.299	0.625	BF.37.H8
171	3.62e-05	-4.58	100	0.855	1.18	0.725	BF.5.C9
172	3.68e-05	-4.57	100	0.871	1.156	0.753	BF.1.E8
173	3.69e-05	-4.57	100	0.836	1.244	0.672	BF.32.F3
174	3.76e-05	-4.57	100	0.912	1.293	0.705	SC.1.E1
175	3.82e-05	-4.56	100	0.891	1.139	0.782	BF.40.B11
176	4.07e-05	-4.54	100	0.74	1.192	0.621	BF.44.F8
177	4.32e-05	-4.53	100	0.852	1.096	0.777	BF.31.D3
178	4.34e-05	-4.52	100	0.81	1.099	0.737	BF.38.B11
179	4.39e-05	-4.52	100	0.845	1.069	0.79	SC.10.D1
180	4.51e-05	-4.51	100	0.79	1.179	0.67	BF.54.C11
181	4.73e-05	-4.5	100	0.756	1.188	0.636	BF.55.E5
182	5.1e-05	-4.47	100	0.881	1.298	0.679	BF.2.D5
183	5.11e-05	-4.47	100	0.816	1.082	0.754	BF.25.H9
184	5.33e-05	-4.46	100	0.72	1.201	0.6	BF.9.E9
185	5.35e-05	-4.46	100	0.825	1.144	0.721	BF.28.A5
186	5.4e-05	-4.46	100	0.861	1.391	0.619	BF.40.D9
187	5.6e-05	-4.44	100	0.857	1.066	0.804	BF.55.E7
188	5.93e-05	-4.43	100	0.903	1.158	0.78	BF.22.H10
189	6.02e-05	-4.42	100	0.855	1.154	0.741	BF.51.D4
190	6.3e-05	-4.41	100	0.843	1.227	0.687	SC.7.F11
191	6.43e-05	-4.4	100	0.789	1.163	0.678	SC.7.F5
192	6.45e-05	-4.4	100	0.856	1.141	0.75	BF.18.D4
193	6.49e-05	-4.4	100	0.861	1.217	0.707	BF.31.E12
194	6.6e-05	-4.39	100	0.897	1.162	0.772	BF.32.H6
195	6.75e-05	-4.39	100	0.878	1.068	0.822	BF.37.F8
196	6.76e-05	-4.39	100	0.915	1.157	0.791	SC.2.D11
197	6.81e-05	-4.38	100	0.877	1.13	0.776	BF.3.C2
198	6.85e-05	-4.38	100	0.82	1.184	0.693	BF.34.E3
199	7.06e-05	-4.37	100	0.792	1.073	0.738	BF.39.F3
200	7.17e-05	-4.37	100	0.901	1.089	0.827	BF.34.D1
201	7.42e-05	-4.36	100	0.804	1.02	0.788	BF.34.G7
202	7.59e-05	-4.35	100	0.818	1.24	0.66	BF.9.B3
203	7.65e-05	-4.35	100	0.861	1.163	0.74	BF.13.C1
204	7.69e-05	-4.35	100	0.832	1.119	0.744	BF.44.F3
205	7.83e-05	-4.34	100	0.795	1.246	0.638	BF.31.H2
206	7.88e-05	-4.34	100	0.917	1.154	0.795	BF.37.C1
207	8.05e-05	-4.33	100	0.786	1.133	0.694	BF.45.G3
208	8.2e-05	-4.33	100	0.829	1.252	0.662	BF.17.A2
209	8.23e-05	-4.33	100	0.927	1.122	0.826	BF.19.E5
210	8.4e-05	-4.32	100	0.885	1.338	0.661	SC.2.F11
211	8.63e-05	-4.31	100	0.878	1.072	0.819	SC.5.E5
212	8.85e-05	-4.3	100	0.831	1.19	0.698	BF.12.A3
213	9.03e-05	-4.3	100	0.776	1.092	0.711	BF.45.B3
214	9.11e-05	-4.29	100	0.883	1.071	0.824	BF.32.E8
215	9.13e-05	-4.29	100	0.811	1.235	0.657	SC.1.A7
216	9.26e-05	-4.29	100	0.798	1.228	0.65	BF.36.H7
217	9.65e-05	-4.28	100	0.832	1.068	0.779	SC.9.B7
218	0.0001007	-4.26	100	0.853	1.199	0.711	SC.7.B6
219	0.0001011	-4.26	100	0.93	1.154	0.806	BF.8.B9
220	0.0001029	-4.26	100	0.891	1.099	0.811	BF.55.H5
221	0.000103	-4.26	100	0.888	1.049	0.847	BF.1.C6
222	0.0001033	-4.25	100	0.899	1.337	0.672	BF.43.D2
223	0.0001034	-4.25	100	0.91	1.071	0.85	BF.34.D7
224	0.0001049	-4.25	100	0.873	1.105	0.79	BF.44.A2
225	0.0001051	-4.25	100	0.863	1.162	0.743	BF.45.F3
226	0.0001057	-4.25	100	0.826	1.2	0.688	SC.1.B9
227	0.0001065	-4.24	100	0.89	1.152	0.773	BF.12.E1
228	0.0001068	-4.24	100	0.692	1.201	0.576	BF.11.B1
229	0.0001076	-4.24	100	0.88	1.067	0.825	SC.11.F7
230	0.0001107	-4.23	100	0.845	1.158	0.73	BF.13.B9
231	0.000112	-4.23	100	0.913	1.102	0.828	BF.30.C3
232	0.0001147	-4.22	100	0.823	1.186	0.694	BF.44.B1
233	0.0001183	-4.21	100	0.845	1.149	0.735	BF.44.C1
234	0.0001193	-4.21	100	0.867	1.099	0.789	BF.5.B8
235	0.000121	-4.2	100	0.793	1.288	0.616	BF.18.E8
236	0.0001274	-4.19	100	0.875	1.26	0.694	SC.7.F12
237	0.0001293	-4.18	100	0.833	1.303	0.639	BF.8.A4
238	0.0001302	-4.18	100	0.943	1.143	0.825	BF.12.B3
239	0.0001341	-4.17	100	0.706	1.076	0.656	BF.46.G12
240	0.0001382	-4.16	100	0.869	1.057	0.822	BF.28.E11
241	0.0001386	-4.16	100	0.887	1.285	0.69	BF.21.D10
242	0.0001393	-4.16	100	0.801	1.236	0.648	BF.7.G7
243	0.0001395	-4.16	100	0.898	1.118	0.803	BF.6.D3
244	0.0001424	-4.15	100	0.948	1.171	0.81	BF.49.A12
245	0.0001429	-4.15	100	0.733	1.318	0.556	BF.22.B5
246	0.0001458	-4.15	100	0.913	1.198	0.762	SC.3.B9
247	0.0001494	-4.14	100	0.868	1.202	0.722	BF.31.B9
248	0.000153	-4.13	100	0.897	1.077	0.833	BF.50.G11
249	0.0001562	-4.12	100	0.761	1.14	0.668	BF.54.F5
250	0.0001564	-4.12	100	0.726	1.251	0.58	BF.17.G12
251	0.0001582	-4.12	100	0.822	1.108	0.742	SC.2.G3
252	0.0001667	-4.1	100	0.892	1.164	0.766	BF.39.G6
253	0.0001674	-4.1	100	0.87	1.11	0.784	BF.25.E1
254	0.00017	-4.1	100	0.862	1.188	0.726	BF.40.C11
255	0.00017	-4.1	100	0.782	1.253	0.624	SC.7.A12
256	0.0001726	-4.09	100	0.873	1.147	0.761	BF.1.F9
257	0.0001739	-4.09	100	0.763	1.159	0.658	BF.52.D6
258	0.0001771	-4.08	100	0.874	1.148	0.761	BF.45.H11
259	0.0001777	-4.08	100	0.874	1.107	0.79	BF.35.D1
260	0.000182	-4.08	100	0.851	1.195	0.712	BF.13.B8
261	0.0001835	-4.07	100	0.883	1.123	0.786	SC.11.F9
262	0.000184	-4.07	100	0.73	1.285	0.568	BF.18.F8
263	0.0001852	-4.07	100	0.78	1.149	0.679	BF.32.H3
264	0.000186	-4.07	100	0.826	1.144	0.722	BF.41.A1
265	0.000191	-4.06	100	0.915	1.11	0.824	BF.49.G3
266	0.0001953	-4.05	100	0.847	1.137	0.745	BF.56.C7
267	0.0002022	-4.04	100	0.887	1.124	0.789	BF.19.C3
268	0.0002024	-4.04	100	0.893	1.167	0.765	BF.25.H12
269	0.0002028	-4.04	100	0.785	1.241	0.633	BF.41.E2
270	0.0002035	-4.04	100	0.823	1.091	0.754	BF.38.A12
271	0.0002043	-4.04	100	0.9	1.114	0.808	BF.20.C9
272	0.0002138	-4.02	100	0.8	1.151	0.695	BF.38.B12
273	0.0002158	-4.02	100	0.89	1.094	0.814	BF.22.E1
274	0.0002357	-3.99	100	0.887	1.059	0.838	BF.23.G4
275	0.0002468	-3.98	100	0.9	1.216	0.74	BF.31.H1
276	0.0002469	-3.98	100	0.771	1.183	0.652	BF.34.H1
277	0.0002485	-3.98	100	0.948	1.098	0.863	SC.3.B6
278	0.0002584	-3.96	100	0.893	1.107	0.807	BF.29.B5
279	0.0002595	-3.96	100	0.91	1.041	0.874	SC.2.F8
280	0.0002624	-3.96	100	0.794	1.14	0.696	BF.50.C3
281	0.0002695	-3.95	100	0.899	1.474	0.61	BF.24.D4
282	0.0002748	-3.94	100	0.915	1.163	0.787	BF.9.F2
283	0.0002802	-3.94	100	0.732	1.218	0.601	BF.48.H6
284	0.0002864	-3.93	100	0.908	1.303	0.697	BF.37.E4
285	0.0002884	-3.93	100	0.888	1.174	0.756	BF.6.B9
286	0.0002996	-3.92	100	0.882	1.058	0.834	SC.13.H1
287	0.0003025	-3.91	100	0.86	1.068	0.805	BF.19.C1
288	0.000307	-3.91	100	0.788	1.162	0.678	BF.28.E3
289	0.0003106	-3.9	100	0.892	1.111	0.803	SC.7.F6
290	0.0003141	-3.9	100	0.863	1.094	0.789	BF.42.F6
291	0.0003165	-3.9	100	0.922	1.231	0.749	BF.5.D1
292	0.0003198	-3.89	100	0.813	1.082	0.751	BF.44.F2
293	0.0003209	-3.89	100	0.892	1.067	0.836	BF.39.H11
294	0.0003223	-3.89	100	0.873	1.116	0.782	BF.24.A7
295	0.0003227	-3.89	100	0.833	1.244	0.67	BF.11.B8
296	0.0003239	-3.89	100	0.839	1.175	0.714	BF.21.G10
297	0.0003249	-3.89	100	0.792	1.181	0.671	BF.39.F7
298	0.0003255	-3.89	100	0.804	1.235	0.651	SC.3.D2
299	0.0003263	-3.89	100	0.933	1.088	0.858	BF.40.H11
300	0.0003266	-3.89	100	0.886	1.09	0.813	BF.25.F9
301	0.000333	-3.88	100	0.862	1.127	0.765	BF.50.H4
302	0.00034	-3.87	98	0.869	1.035	0.84	SC.9.H1
303	0.0003411	-3.87	100	0.925	1.167	0.793	SC.2.E7
304	0.0003435	-3.87	100	0.806	1.147	0.703	BF.2.H4
305	0.0003501	-3.87	98	0.878	1.041	0.843	BF.1.D2
306	0.0003561	-3.86	100	0.758	1.081	0.701	BF.35.A7
307	0.0003596	-3.86	98	0.908	1.137	0.799	BF.25.H10
308	0.0003602	-3.86	100	0.934	1.149	0.813	BF.5.D3
309	0.0003613	-3.86	100	0.829	1.216	0.682	BF.43.B11
310	0.0003668	-3.85	95	0.843	1.099	0.767	BF.35.B10
311	0.0003798	-3.84	100	0.906	1.236	0.733	BF.49.B9
312	0.0003799	-3.84	98	0.859	1.072	0.801	BF.49.H1
313	0.0003877	-3.83	100	0.744	1.044	0.713	SC.3.G6
314	0.0003886	-3.83	100	0.907	1.114	0.814	BF.52.B4
315	0.0003906	-3.83	98	0.826	1.129	0.732	BF.14.B4
316	0.0004081	-3.82	98	0.889	1.091	0.815	BF.25.G12
317	0.0004081	-3.82	98	0.894	1.255	0.712	BF.22.F2
318	0.0004107	-3.81	100	0.898	1.184	0.758	BF.53.F3
319	0.0004237	-3.8	98	0.73	1.1	0.664	BF.42.H11
320	0.0004263	-3.8	98	0.921	1.213	0.759	BF.31.H3
321	0.0004284	-3.8	93	0.832	1.174	0.709	BF.23.B8
322	0.0004355	-3.79	98	0.884	1.189	0.743	BF.15.D12
323	0.0004363	-3.79	100	0.905	1.176	0.77	BF.51.B10
324	0.0004405	-3.79	98	0.899	1.105	0.814	BF.30.G9
325	0.0004422	-3.79	95	0.835	1.177	0.709	BF.48.E11
326	0.0004655	-3.77	98	0.842	1.647	0.511	BF.36.B4
327	0.0004658	-3.77	98	0.852	1.115	0.764	BF.16.B2
328	0.0004673	-3.77	98	0.915	1.202	0.761	BF.37.F5
329	0.0004738	-3.77	93	0.882	1.092	0.808	BF.45.F11
330	0.0004744	-3.77	98	0.934	1.237	0.755	BF.37.C8
331	0.0004866	-3.76	91	0.915	1.086	0.843	BF.4.F2
332	0.0004922	-3.75	100	0.953	1.248	0.764	BF.24.F5
333	0.0005042	-3.75	91	0.824	1.149	0.717	BF.31.B2
334	0.0005074	-3.74	88	0.889	1.087	0.818	BF.44.D12
335	0.0005143	-3.74	100	0.92	1.188	0.774	BF.21.E2
336	0.0005239	-3.73	100	0.934	1.211	0.771	BF.43.E1
337	0.0005252	-3.73	93	0.892	1.242	0.718	BF.52.A4
338	0.0005281	-3.73	91	0.851	1.039	0.819	SC.7.F3
339	0.0005287	-3.73	88	0.863	1.241	0.695	BF.32.G7
340	0.0005291	-3.73	95	0.871	1.181	0.738	BF.37.B5
341	0.0005365	-3.73	84	0.844	1.047	0.806	BF.19.A4
342	0.0005484	-3.72	86	0.925	1.102	0.839	BF.22.B8
343	0.0005591	-3.71	91	0.851	1.081	0.787	SC.15.D5
344	0.0005725	-3.7	88	0.816	1.067	0.765	BF.1.H2
345	0.0005792	-3.7	88	0.886	1.078	0.822	BF.48.B9
346	0.0005997	-3.69	98	0.926	1.266	0.731	BF.19.G10
347	0.0006012	-3.69	98	0.875	1.075	0.814	SC.2.D5
348	0.0006016	-3.69	86	0.908	1.135	0.8	SC.5.D4
349	0.0006168	-3.68	86	0.867	1.206	0.719	SC.3.F6
350	0.0006202	-3.68	86	0.823	1.088	0.756	BF.36.B1
351	0.0006208	-3.68	88	0.796	1.156	0.689	SC.7.D7
352	0.0006373	-3.67	84	0.789	1.15	0.686	BF.50.F3
353	0.0006401	-3.67	81	0.894	1.05	0.851	BF.29.G11
354	0.0006607	-3.66	67	0.926	1.202	0.77	BF.42.G8
355	0.0006622	-3.66	72	0.884	1.105	0.8	BF.20.B9
356	0.0006679	-3.65	70	0.852	1.107	0.77	BF.31.D10
357	0.0006711	-3.65	67	0.899	1.08	0.832	SC.13.D11
358	0.0007021	-3.64	67	0.936	1.126	0.831	BF.38.C12
359	0.0007169	-3.63	58	0.886	1.177	0.753	BF.26.G1
360	0.0007468	-3.62	47	0.869	1.061	0.819	BF.35.D7
361	0.0007506	-3.61	53	0.846	1.168	0.724	BF.31.F4
362	0.0007623	-3.61	37	0.854	1.162	0.735	BF.19.F12
363	0.0007677	-3.61	51	0.922	1.085	0.85	SC.5.B8
364	0.0007687	-3.61	47	0.907	1.427	0.636	BF.36.H6
365	0.0007715	-3.61	49	0.903	1.129	0.8	BF.12.H1
366	0.0007771	-3.6	42	0.87	1.043	0.834	SC.11.C7
367	0.0007803	-3.6	47	0.855	1.1	0.777	BF.2.C8
368	0.0007819	-3.6	51	0.926	1.117	0.829	SC.1.D10
369	0.0007852	-3.6	47	0.858	1.056	0.812	BF.9.F4
370	0.0007895	-3.6	56	0.912	1.083	0.842	BF.3.G6
371	0.0007901	-3.6	53	0.909	1.106	0.822	BF.50.G7
372	0.000794	-3.6	44	0.926	1.118	0.828	BF.43.D5
373	0.0008075	-3.59	40	0.892	1.224	0.729	BF.52.A9
374	0.0008141	-3.59	51	0.892	1.143	0.78	BF.50.F9
375	0.0008165	-3.59	35	0.766	1.148	0.667	BF.37.G7
376	0.0008186	-3.59	47	0.899	1.179	0.763	SC.11.D11
377	0.0008187	-3.59	53	0.934	1.097	0.851	BF.36.B6
378	0.0008196	-3.58	47	0.899	1.078	0.834	BF.1.G10
379	0.0008306	-3.58	40	0.871	1.219	0.715	BF.44.H12
380	0.0008334	-3.58	44	0.812	1.153	0.704	BF.37.A6
381	0.0008389	-3.58	44	0.929	1.086	0.855	BF.18.B9
382	0.0008398	-3.58	47	0.916	1.123	0.816	BF.3.B11
383	0.000844	-3.57	35	0.842	1.064	0.791	BF.4.G10
384	0.0008681	-3.57	49	0.883	1.193	0.74	BF.20.G11
385	0.0008727	-3.56	30	0.889	1.137	0.782	BF.25.F1
386	0.0008755	-3.56	44	0.89	1.069	0.833	SC.12.C11
387	0.0009035	-3.55	40	0.832	1.138	0.731	BF.44.C12
388	0.0009091	-3.55	35	0.888	1.061	0.837	BF.39.F8
389	0.0009094	-3.55	40	0.851	1.162	0.732	BF.49.H6
390	0.0009118	-3.55	42	0.895	1.457	0.614	BF.27.H7
391	0.0009191	-3.55	33	0.896	1.145	0.783	BF.28.C10
392	0.0009209	-3.55	37	0.884	1.103	0.801	BF.43.H9
393	0.000929	-3.54	37	0.843	1.225	0.688	BF.45.A2
394	0.0009421	-3.54	33	0.89	1.101	0.808	BF.48.E9
395	0.0009459	-3.54	35	0.925	1.17	0.791	BF.40.B9
396	0.0009492	-3.54	37	0.934	1.115	0.838	BF.35.B5
397	0.000957	-3.53	28	0.927	1.221	0.759	BF.47.E6
398	0.0009615	-3.53	28	0.914	1.041	0.878	BF.38.D7
399	0.0009647	-3.53	37	0.923	1.075	0.859	BF.8.D5
400	0.0009722	-3.53	30	0.901	1.455	0.619	BF.36.E12
401	0.00098	-3.52	33	0.876	1.193	0.734	BF.55.F3
402	0.0009962	3.52	26	1.118	0.937	1.193	BF.34.F8
403	0.000959	3.53	35	1.106	0.952	1.162	BF.52.C4
404	0.0009544	3.53	28	1.145	0.934	1.226	BF.13.D12
405	0.0009535	3.53	37	1.178	0.939	1.255	BF.33.F3
406	0.0009285	3.54	37	1.18	0.913	1.292	BF.39.H10
407	0.0008731	3.56	37	1.151	0.971	1.185	BF.31.A4
408	0.000868	3.57	40	1.226	0.897	1.367	BF.49.A5
409	0.0008217	3.58	56	1.203	0.758	1.587	BF.11.E12
410	0.0008094	3.59	49	1.204	0.954	1.262	BF.42.E2
411	0.0007926	3.6	42	1.158	0.949	1.22	BF.42.D12
412	0.0007889	3.6	51	1.167	0.816	1.43	BF.28.F11
413	0.000784	3.6	49	1.092	0.909	1.201	BF.56.C4
414	0.0007658	3.61	42	1.453	0.652	2.229	BF.6.B3
415	0.0007603	3.61	51	1.279	0.757	1.69	BF.48.H7
416	0.000754	3.61	53	1.21	0.828	1.461	BF.10.F2
417	0.0007448	3.62	56	1.18	0.913	1.292	BF.41.D7
418	0.0007237	3.63	53	1.28	0.89	1.438	BF.10.F12
419	0.0007204	3.63	63	1.142	0.971	1.176	BF.24.E4
420	0.0006996	3.64	58	1.196	0.913	1.31	BF.34.A9
421	0.0006878	3.64	72	1.126	0.942	1.195	BF.48.A10
422	0.0006581	3.66	72	1.12	0.961	1.165	BF.12.E11
423	0.000642	3.67	77	1.125	0.948	1.187	SC.10.D9
424	0.0006382	3.67	60	1.288	0.839	1.535	SC.11.G3
425	0.0006302	3.67	79	1.343	0.82	1.638	BF.53.C6
426	0.0006265	3.67	81	1.146	0.914	1.254	BF.29.E3
427	0.0006258	3.67	77	1.207	0.917	1.316	SC.10.B11
428	0.0006059	3.69	84	1.113	0.904	1.231	BF.55.E8
429	0.0006012	3.69	86	1.169	0.859	1.361	BF.55.C9
430	0.0005882	3.7	86	1.242	0.894	1.389	BF.39.A11
431	0.0005744	3.7	88	1.376	0.66	2.085	BF.1.C3
432	0.000573	3.7	86	1.151	0.929	1.239	BF.24.A5
433	0.000566	3.71	86	1.138	0.762	1.493	BF.49.C3
434	0.000555	3.71	86	1.118	0.892	1.253	BF.7.F3
435	0.000553	3.72	86	1.21	0.782	1.547	BF.41.F2
436	0.0005418	3.72	91	1.142	0.936	1.22	BF.34.E1
437	0.0005415	3.72	88	1.102	0.899	1.226	SC.12.C1
438	0.000541	3.72	88	1.157	0.898	1.288	SC.5.F4
439	0.0005395	3.72	91	1.061	0.946	1.122	BF.31.E8
440	0.0005393	3.72	86	1.15	0.924	1.245	BF.35.H6
441	0.0005382	3.72	88	1.102	0.921	1.197	BF.38.C6
442	0.0005368	3.73	88	1.204	0.857	1.405	BF.34.E10
443	0.0005364	3.73	91	1.087	0.924	1.176	BF.34.C8
444	0.0005219	3.73	91	1.212	0.782	1.55	BF.55.B7
445	0.0005189	3.74	93	1.101	0.938	1.174	BF.11.E7
446	0.0005086	3.74	91	1.158	0.93	1.245	BF.16.E4
447	0.0005071	3.74	88	1.145	0.939	1.219	BF.52.A6
448	0.0005039	3.75	98	1.083	0.927	1.168	BF.17.A8
449	0.0004862	3.76	100	1.599	0.625	2.558	BF.15.D6
450	0.0004815	3.76	93	1.173	0.829	1.415	BF.4.E3
451	0.0004782	3.76	95	1.169	0.913	1.28	BF.47.D2
452	0.0004748	3.77	95	1.186	0.883	1.343	BF.53.G7
453	0.0004679	3.77	91	1.142	0.958	1.192	BF.41.C4
454	0.000463	3.77	93	1.086	0.915	1.187	BF.21.A9
455	0.0004563	3.78	95	1.203	0.839	1.434	BF.53.C9
456	0.0004528	3.78	95	1.084	0.935	1.159	BF.17.A3
457	0.0004489	3.78	95	1.069	0.964	1.109	BF.29.B8
458	0.0004335	3.8	100	1.268	0.87	1.457	SC.13.B5
459	0.0004292	3.8	91	1.146	0.96	1.194	BF.41.G6
460	0.0004249	3.8	100	1.214	0.821	1.479	BF.12.B4
461	0.0004221	3.8	95	1.207	0.748	1.614	BF.39.C1
462	0.0003937	3.83	100	1.232	0.759	1.623	BF.11.E11
463	0.0003829	3.84	98	1.089	0.908	1.199	BF.15.A6
464	0.0003829	3.84	100	1.229	0.932	1.319	BF.16.D5
465	0.0003805	3.84	100	1.147	0.928	1.236	BF.32.D2
466	0.0003791	3.84	98	1.174	0.923	1.272	BF.56.D1
467	0.0003681	3.85	100	1.561	0.665	2.347	BF.7.C12
468	0.0003674	3.85	95	1.181	0.962	1.228	BF.44.E10
469	0.0003635	3.85	100	1.144	0.784	1.459	BF.42.G9
470	0.0003599	3.86	100	1.062	0.848	1.252	BF.43.C4
471	0.0003564	3.86	100	1.187	0.868	1.368	BF.21.B12
472	0.0003495	3.87	100	1.142	0.772	1.479	BF.33.A11
473	0.0003454	3.87	100	1.224	0.918	1.333	BF.48.C10
474	0.0003452	3.87	98	1.17	0.963	1.215	SC.15.C6
475	0.0003347	3.88	100	1.174	0.932	1.26	BF.22.D7
476	0.0003321	3.88	100	1.098	0.875	1.255	BF.21.E6
477	0.000315	3.9	100	1.207	0.778	1.551	BF.48.H12
478	0.0003135	3.9	100	1.182	0.949	1.246	BF.40.C12
479	0.0003111	3.9	100	1.422	0.631	2.254	BF.11.A6
480	0.0003099	3.9	100	1.212	0.904	1.341	BF.18.C11
481	0.0003098	3.91	100	1.218	0.895	1.361	BF.24.C1
482	0.0003087	3.91	100	1.237	0.973	1.271	BF.5.H5
483	0.0002977	3.92	100	1.154	0.928	1.244	BF.56.G2
484	0.0002973	3.92	100	1.225	0.869	1.41	BF.44.H4
485	0.0002959	3.92	100	1.246	0.89	1.4	BF.32.E3
486	0.0002905	3.93	100	1.17	0.937	1.249	BF.25.A8
487	0.000286	3.93	100	1.403	0.805	1.743	BF.24.F8
488	0.0002827	3.93	100	1.205	0.761	1.583	BF.36.F11
489	0.0002793	3.94	100	1.183	0.936	1.264	BF.28.D4
490	0.000277	3.94	100	1.22	0.719	1.697	BF.21.C10
491	0.0002749	3.94	100	1.328	0.765	1.736	SC.3.G12
492	0.0002736	3.95	100	1.179	0.95	1.241	BF.21.E8
493	0.000269	3.95	100	1.108	0.92	1.204	SC.1.B4
494	0.0002633	3.96	100	1.203	0.949	1.268	BF.26.F12
495	0.000262	3.96	100	1.363	0.648	2.103	BF.26.C10
496	0.0002565	3.97	100	1.235	0.77	1.604	BF.54.A4
497	0.0002502	3.97	100	1.248	0.734	1.7	BF.10.F1
498	0.0002421	3.98	100	1.192	0.95	1.255	BF.33.B7
499	0.0002404	3.99	100	1.163	0.957	1.215	SC.5.F1
500	0.0002384	3.99	100	1.266	0.863	1.467	SC.12.F11
501	0.0002365	3.99	100	1.198	0.874	1.371	BF.4.C1
502	0.000234	4	100	1.346	0.806	1.67	SC.5.B3
503	0.0002206	4.01	100	1.199	0.948	1.265	SC.12.D1
504	0.0002147	4.02	100	1.33	0.828	1.606	BF.13.A7
505	0.000212	4.03	100	1.263	0.814	1.552	BF.3.A5
506	0.0002109	4.03	100	1.254	0.912	1.375	BF.33.A4
507	0.0002066	4.04	100	1.42	0.865	1.642	BF.4.B12
508	0.000206	4.04	100	1.245	0.748	1.664	BF.18.B5
509	0.0002051	4.04	100	1.203	0.788	1.527	BF.10.F5
510	0.0002034	4.04	100	1.16	0.966	1.201	BF.26.D6
511	0.0002006	4.04	100	1.219	0.944	1.291	BF.53.A10
512	0.0002001	4.05	100	1.26	0.872	1.445	BF.40.F2
513	0.0001986	4.05	100	1.145	0.884	1.295	BF.21.B5
514	0.0001981	4.05	100	1.218	0.827	1.473	BF.54.G6
515	0.0001946	4.05	100	1.157	0.967	1.196	BF.22.B2
516	0.0001904	4.06	100	1.34	0.684	1.959	BF.10.F6
517	0.0001873	4.07	100	1.167	0.975	1.197	SC.2.A5
518	0.000187	4.07	100	1.237	0.815	1.518	BF.43.D1
519	0.0001793	4.08	100	1.38	0.682	2.023	BF.33.A2
520	0.0001767	4.09	100	1.19	0.918	1.296	SC.15.D9
521	0.0001748	4.09	100	1.193	0.957	1.247	BF.42.A10
522	0.0001728	4.09	100	1.182	0.923	1.281	BF.38.G12
523	0.0001705	4.1	100	1.103	0.903	1.221	BF.46.E2
524	0.0001704	4.1	100	1.36	0.848	1.604	BF.27.B12
525	0.0001674	4.1	100	1.243	0.707	1.758	BF.21.A1
526	0.0001651	4.11	100	1.055	0.9	1.172	BF.53.A2
527	0.0001603	4.12	100	1.167	0.9	1.297	BF.48.F8
528	0.0001597	4.12	100	1.274	0.876	1.454	BF.45.A10
529	0.0001592	4.12	100	1.198	0.754	1.589	BF.22.D9
530	0.0001564	4.12	100	1.266	0.863	1.467	BF.5.G8
531	0.0001555	4.13	100	1.088	0.885	1.229	BF.39.G5
532	0.000155	4.13	100	1.198	0.93	1.288	SC.13.F3
533	0.0001529	4.13	100	1.252	0.927	1.351	SC.7.H9
534	0.0001458	4.15	100	1.174	0.779	1.507	BF.17.C9
535	0.0001415	4.16	100	1.263	0.9	1.403	SC.15.C2
536	0.0001395	4.16	100	1.291	0.777	1.662	BF.12.G12
537	0.0001355	4.17	100	1.098	0.919	1.195	BF.13.G2
538	0.0001281	4.19	100	1.225	0.963	1.272	BF.1.C1
539	0.0001275	4.19	100	1.169	0.834	1.402	BF.35.A6
540	0.0001261	4.19	100	1.298	0.765	1.697	BF.44.E1
541	0.0001242	4.2	100	1.232	0.879	1.402	SC.13.C5
542	0.0001206	4.21	100	1.186	0.871	1.362	BF.32.C11
543	0.0001185	4.21	100	1.308	0.746	1.753	SC.13.H2
544	0.0001165	4.22	100	1.186	0.943	1.258	BF.24.F1
545	0.0001144	4.22	100	1.323	0.937	1.412	BF.10.H10
546	0.0001135	4.22	100	1.208	0.551	2.192	BF.16.C7
547	0.0001134	4.23	100	1.194	0.918	1.301	BF.48.D4
548	0.0001086	4.24	100	1.315	0.709	1.855	BF.43.A5
549	0.0001057	4.25	100	1.158	0.959	1.208	BF.51.C2
550	0.0001045	4.25	100	1.329	0.861	1.544	BF.52.C9
551	0.0001039	4.25	100	1.095	0.924	1.185	BF.16.C3
552	9.8e-05	4.27	100	1.142	0.912	1.252	BF.22.G12
553	9.69e-05	4.27	100	1.267	0.836	1.516	BF.16.C12
554	9.69e-05	4.27	100	1.193	0.942	1.266	SC.12.E12
555	9.61e-05	4.28	100	1.189	0.922	1.29	SC.3.G4
556	9.51e-05	4.28	100	1.278	0.876	1.459	BF.10.F11
557	9.44e-05	4.28	100	1.354	0.856	1.582	BF.30.A8
558	9.28e-05	4.29	100	1.201	0.795	1.511	SC.15.D11
559	9.12e-05	4.29	100	1.527	0.74	2.064	BF.44.C11
560	8.79e-05	4.3	100	1.339	0.954	1.404	BF.38.G3
561	8.72e-05	4.31	100	1.57	0.704	2.23	SC.13.A1
562	8.69e-05	4.31	100	1.232	0.92	1.339	SC.2.F7
563	8.54e-05	4.31	100	1.229	0.912	1.348	BF.10.A5
564	8.45e-05	4.32	100	1.363	0.818	1.666	BF.33.G1
565	8.31e-05	4.32	100	1.175	0.93	1.263	SC.5.D11
566	8.29e-05	4.32	100	1.15	0.936	1.229	BF.6.E2
567	8.15e-05	4.33	100	1.291	0.744	1.735	BF.52.G12
568	7.92e-05	4.34	100	1.274	0.85	1.499	BF.21.H8
569	7.71e-05	4.35	100	1.239	0.942	1.315	BF.30.H9
570	7.68e-05	4.35	100	1.305	0.768	1.699	BF.35.C1
571	7.42e-05	4.36	100	1.344	0.742	1.811	BF.30.A12
572	7.42e-05	4.36	100	1.155	0.928	1.245	SC.11.D3
573	7.41e-05	4.36	100	1.261	0.68	1.854	BF.21.B8
574	7.3e-05	4.36	100	1.188	0.907	1.31	SC.13.B7
575	7.25e-05	4.36	100	1.224	0.926	1.322	BF.41.D5
576	7.15e-05	4.37	100	1.19	0.904	1.316	SC.5.E10
577	7.03e-05	4.37	100	1.513	0.765	1.978	BF.35.F8
578	7.01e-05	4.38	100	1.291	0.745	1.733	BF.51.C9
579	6.82e-05	4.38	100	1.448	0.437	3.314	BF.7.A1
580	6.78e-05	4.39	100	1.189	0.932	1.276	SC.15.E12
581	6.7e-05	4.39	100	1.368	0.806	1.697	BF.32.D12
582	6.66e-05	4.39	100	1.231	0.907	1.357	BF.25.G9
583	6.65e-05	4.39	100	1.266	0.825	1.535	BF.39.F4
584	6.38e-05	4.4	100	1.226	0.929	1.32	BF.37.D5
585	6.26e-05	4.41	100	1.408	0.569	2.475	BF.34.G3
586	6.06e-05	4.42	100	1.289	0.89	1.448	BF.10.G12
587	5.97e-05	4.43	100	1.282	0.937	1.368	BF.11.D3
588	5.89e-05	4.43	100	1.323	0.786	1.683	BF.47.H2
589	5.8e-05	4.43	100	1.456	0.839	1.735	BF.51.E8
590	5.76e-05	4.44	100	1.197	0.903	1.326	BF.40.A9
591	5.7e-05	4.44	100	1.287	0.879	1.464	SC.12.A5
592	5.58e-05	4.45	100	1.216	0.96	1.267	BF.5.H11
593	5.49e-05	4.45	100	1.184	0.929	1.274	SC.3.C12
594	5.44e-05	4.45	100	1.249	0.92	1.358	BF.41.E7
595	5.41e-05	4.46	100	1.257	0.785	1.601	BF.46.G2
596	5.34e-05	4.46	100	1.288	0.922	1.397	BF.10.C11
597	5.23e-05	4.47	100	1.38	0.682	2.023	SC.15.C11
598	5.2e-05	4.47	100	1.226	0.894	1.371	BF.31.A7
599	5.16e-05	4.47	100	1.195	0.932	1.282	BF.1.D8
600	5.15e-05	4.47	100	1.209	0.913	1.324	BF.48.D9
601	5.09e-05	4.47	100	1.28	0.693	1.847	SC.11.H2
602	4.91e-05	4.49	100	1.169	0.918	1.273	BF.12.B1
603	4.86e-05	4.49	100	1.283	0.747	1.718	BF.42.H1
604	4.59e-05	4.51	100	1.21	0.912	1.327	SC.15.B7
605	4.08e-05	4.54	100	1.2	0.914	1.313	SC.11.A3
606	4.04e-05	4.55	100	1.235	0.929	1.329	BF.16.F3
607	4.01e-05	4.55	100	1.266	0.835	1.516	BF.1.F8
608	3.98e-05	4.55	100	1.249	0.785	1.591	BF.12.G2
609	3.96e-05	4.55	100	1.291	0.706	1.829	SC.9.H2
610	3.9e-05	4.56	100	1.244	0.862	1.443	BF.48.D11
611	3.82e-05	4.56	100	1.436	0.594	2.418	SC.13.E1
612	3.79e-05	4.57	100	1.301	0.715	1.82	BF.26.B12
613	3.67e-05	4.58	100	1.285	0.887	1.449	BF.2.G9
614	3.65e-05	4.58	100	1.378	0.724	1.903	BF.35.G3
615	3.53e-05	4.59	100	1.289	0.765	1.685	BF.42.E10
616	3.5e-05	4.59	100	1.142	0.932	1.225	BF.17.F3
617	3.49e-05	4.59	100	1.176	0.91	1.292	BF.56.C1
618	3.37e-05	4.6	100	1.243	0.766	1.623	BF.48.E7
619	3.36e-05	4.6	100	1.302	0.757	1.72	BF.33.H5
620	3.28e-05	4.61	100	1.136	0.935	1.215	SC.7.G8
621	3.18e-05	4.62	100	1.213	0.91	1.333	BF.53.H8
622	3.12e-05	4.62	100	1.373	0.599	2.292	BF.16.H7
623	3.09e-05	4.63	100	1.182	0.913	1.295	SC.15.G8
624	2.96e-05	4.64	100	1.236	0.787	1.571	BF.8.G8
625	2.89e-05	4.65	100	1.279	0.836	1.53	BF.43.E12
626	2.82e-05	4.66	100	1.32	0.753	1.753	BF.38.A10
627	2.82e-05	4.66	100	1.244	0.775	1.605	BF.15.H4
628	2.71e-05	4.67	100	1.425	0.764	1.865	BF.9.B9
629	2.44e-05	4.7	100	1.209	0.906	1.334	BF.48.D8
630	2.41e-05	4.7	100	1.231	0.924	1.332	BF.56.D8
631	2.34e-05	4.71	100	1.174	0.883	1.33	BF.30.A1
632	2.32e-05	4.72	100	1.254	0.823	1.524	BF.44.A3
633	2.28e-05	4.72	100	1.25	0.872	1.433	BF.23.E7
634	2.26e-05	4.72	100	1.297	0.835	1.553	BF.5.A6
635	2.22e-05	4.73	100	1.199	0.883	1.358	SC.13.G10
636	2.22e-05	4.73	100	1.26	0.955	1.319	BF.42.A6
637	2.21e-05	4.73	100	1.151	0.908	1.268	SC.2.C10
638	2.2e-05	4.73	100	1.202	0.925	1.299	SC.11.F12
639	2.18e-05	4.73	100	1.273	0.844	1.508	BF.32.C3
640	2.15e-05	4.74	100	1.243	0.92	1.351	BF.38.G5
641	1.99e-05	4.76	100	1.258	0.866	1.453	SC.13.H6
642	1.98e-05	4.76	100	1.3	0.834	1.559	SC.5.F6
643	1.95e-05	4.77	100	1.171	0.918	1.276	BF.34.H6
644	1.95e-05	4.77	100	1.269	0.952	1.333	BF.4.H5
645	1.9e-05	4.77	100	1.287	0.701	1.836	BF.3.A4
646	1.85e-05	4.78	100	1.322	0.788	1.678	BF.41.G4
647	1.8e-05	4.79	100	1.273	0.896	1.421	SC.3.F9
648	1.79e-05	4.79	100	1.287	0.764	1.685	BF.23.E4
649	1.78e-05	4.79	100	1.26	0.863	1.46	BF.56.B4
650	1.78e-05	4.8	100	1.267	0.711	1.782	BF.24.F3
651	1.77e-05	4.8	100	1.23	0.869	1.415	BF.36.A11
652	1.68e-05	4.81	100	1.242	0.945	1.314	BF.4.G1
653	1.67e-05	4.81	100	1.208	0.937	1.289	BF.12.F6
654	1.55e-05	4.84	100	1.263	0.793	1.593	BF.56.A6
655	1.54e-05	4.84	100	1.357	0.749	1.812	BF.13.C2
656	1.54e-05	4.84	100	1.186	0.919	1.291	BF.54.G12
657	1.47e-05	4.85	100	1.291	0.839	1.539	BF.31.B3
658	1.45e-05	4.86	100	1.226	0.953	1.286	SC.15.H12
659	1.45e-05	4.86	100	1.314	0.853	1.54	BF.37.G12
660	1.41e-05	4.87	100	1.324	0.937	1.413	BF.12.D11
661	1.39e-05	4.87	100	1.26	0.923	1.365	SC.13.E11
662	1.39e-05	4.87	100	1.21	0.908	1.333	SC.12.A12
663	1.35e-05	4.88	100	1.3	0.814	1.597	BF.51.A3
664	1.35e-05	4.88	100	1.5	0.623	2.408	BF.20.H7
665	1.33e-05	4.88	100	1.24	0.907	1.367	SC.15.C4
666	1.31e-05	4.89	100	1.397	0.759	1.841	BF.2.B2
667	1.3e-05	4.89	100	1.324	0.938	1.412	SC.1.C1
668	1.3e-05	4.89	100	1.368	0.851	1.608	SC.5.H4
669	1.28e-05	4.9	100	1.283	0.916	1.401	BF.12.H2
670	1.25e-05	4.9	100	1.241	0.834	1.488	BF.2.A4
671	1.24e-05	4.9	100	1.157	0.941	1.23	BF.2.H3
672	1.23e-05	4.91	100	1.334	0.721	1.85	BF.15.D5
673	1.23e-05	4.91	100	1.259	0.89	1.415	BF.2.B5
674	1.22e-05	4.91	100	1.343	0.852	1.576	BF.30.B10
675	1.14e-05	4.93	100	1.214	0.862	1.408	BF.39.G9
676	1.12e-05	4.94	100	1.33	0.799	1.665	BF.2.A10
677	1.08e-05	4.95	100	1.275	0.775	1.645	BF.40.C4
678	1.08e-05	4.95	100	1.304	0.791	1.649	BF.14.C10
679	1.08e-05	4.95	100	1.313	0.919	1.429	BF.4.E4
680	1.05e-05	4.95	100	1.217	0.938	1.297	BF.29.E4
681	1.02e-05	4.96	100	1.256	0.912	1.377	BF.55.E3
682	1.02e-05	4.96	100	1.2	0.918	1.307	BF.47.A11
683	1.01e-05	4.96	100	1.314	0.783	1.678	BF.31.F11
684	9.8e-06	4.97	100	1.244	0.877	1.418	SC.12.E11
685	9.7e-06	4.98	100	1.24	0.913	1.358	SC.11.C9
686	9.5e-06	4.98	100	1.208	0.958	1.261	BF.23.A10
687	9.1e-06	5	100	1.319	0.762	1.731	BF.16.F4
688	9e-06	5	100	1.279	0.707	1.809	BF.16.H5
689	8.9e-06	5	100	1.203	0.927	1.298	BF.17.E3
690	8.9e-06	5	100	1.182	0.893	1.324	BF.56.F2
691	8.8e-06	5.01	100	1.164	0.91	1.279	BF.13.A9
692	8.5e-06	5.02	100	1.247	0.896	1.392	BF.10.G9
693	8.4e-06	5.02	100	1.295	0.876	1.478	SC.11.D1
694	8.4e-06	5.02	100	1.421	0.825	1.722	BF.41.A10
695	8.2e-06	5.03	100	1.236	0.884	1.398	BF.53.C10
696	8e-06	5.03	100	1.249	0.89	1.403	BF.30.B2
697	8e-06	5.04	100	1.337	0.929	1.439	BF.51.H3
698	7.9e-06	5.04	100	1.242	0.89	1.396	BF.26.E3
699	7.9e-06	5.04	100	1.182	0.923	1.281	BF.32.G3
700	7.8e-06	5.04	100	1.181	0.91	1.298	SC.15.D12
701	7.5e-06	5.06	100	1.15	0.913	1.26	SC.9.G6
702	7.4e-06	5.06	100	1.126	0.929	1.212	BF.16.G5
703	7.4e-06	5.06	100	1.299	0.872	1.49	SC.15.E7
704	7.1e-06	5.07	100	1.203	0.952	1.264	BF.42.B10
705	7e-06	5.07	100	1.215	0.888	1.368	BF.47.G6
706	7e-06	5.08	100	1.317	0.877	1.502	BF.10.G1
707	6.9e-06	5.08	100	1.309	0.856	1.529	SC.3.B3
708	6.8e-06	5.08	100	1.185	0.945	1.254	BF.45.D2
709	6.6e-06	5.09	100	1.316	0.771	1.707	SC.15.B11
710	6.6e-06	5.09	100	1.221	0.885	1.38	BF.36.G1
711	6.5e-06	5.1	100	1.405	0.669	2.1	BF.15.E6
712	6.4e-06	5.1	100	1.444	0.722	2	BF.17.G4
713	6.4e-06	5.1	100	1.302	0.881	1.478	BF.33.F8
714	6.1e-06	5.12	100	1.303	0.936	1.392	BF.56.F10
715	5.7e-06	5.14	100	1.302	0.822	1.584	BF.21.B2
716	5.7e-06	5.14	100	1.445	0.66	2.189	SC.2.G12
717	5.6e-06	5.14	100	1.239	0.782	1.584	BF.16.H1
718	5.5e-06	5.15	100	1.257	0.913	1.377	SC.11.B11
719	5.4e-06	5.15	100	1.278	0.8	1.597	BF.38.D9
720	5.3e-06	5.16	100	1.165	0.898	1.297	BF.35.E5
721	5.3e-06	5.16	100	1.171	0.908	1.29	SC.13.A12
722	5.2e-06	5.16	100	1.224	0.933	1.312	BF.51.G4
723	5.2e-06	5.17	100	1.33	0.861	1.545	SC.9.E11
724	5e-06	5.18	100	1.266	0.951	1.331	BF.35.B1
725	4.6e-06	5.2	100	1.293	0.962	1.344	BF.56.F8
726	4.5e-06	5.21	100	1.291	0.768	1.681	BF.47.B5
727	4.5e-06	5.21	100	1.222	0.867	1.409	BF.53.B12
728	4.5e-06	5.21	100	1.211	0.865	1.4	SC.15.C5
729	4.3e-06	5.22	100	1.46	0.798	1.83	BF.46.D3
730	4.2e-06	5.23	100	1.322	0.82	1.612	SC.5.D8
731	4e-06	5.24	100	1.434	0.71	2.02	BF.3.A7
732	3.9e-06	5.25	100	1.291	0.837	1.542	BF.32.A12
733	3.9e-06	5.25	100	1.194	0.909	1.314	BF.15.C2
734	3.6e-06	5.27	100	1.377	0.746	1.846	BF.34.A6
735	3.6e-06	5.27	100	1.205	0.945	1.275	BF.19.G4
736	3.4e-06	5.29	100	1.366	0.911	1.499	BF.6.E11
737	3.3e-06	5.3	100	1.212	0.924	1.312	SC.7.E12
738	3.3e-06	5.3	100	1.221	0.925	1.32	BF.41.H8
739	3.2e-06	5.3	100	1.321	0.751	1.759	BF.7.F10
740	3.2e-06	5.31	100	1.346	0.719	1.872	BF.38.C2
741	3.1e-06	5.31	100	1.384	0.771	1.795	SC.9.C12
742	3e-06	5.32	100	1.27	0.886	1.433	BF.9.G2
743	2.9e-06	5.33	100	1.201	0.946	1.27	BF.21.A12
744	2.9e-06	5.34	100	1.187	0.889	1.335	BF.53.A5
745	2.8e-06	5.35	100	1.32	0.865	1.526	SC.13.A5
746	2.7e-06	5.35	100	1.461	0.524	2.788	BF.21.G9
747	2.5e-06	5.38	100	1.281	0.874	1.466	SC.11.E7
748	2.4e-06	5.39	100	1.48	0.771	1.92	BF.7.B4
749	2.3e-06	5.4	100	1.264	0.828	1.527	BF.38.A1
750	2.3e-06	5.41	100	1.249	0.897	1.392	SC.9.A4
751	2.2e-06	5.42	100	1.212	0.879	1.379	SC.1.C11
752	2.1e-06	5.43	100	1.274	0.886	1.438	BF.44.G9
753	2.1e-06	5.44	100	1.211	0.918	1.319	BF.3.C6
754	2e-06	5.45	100	1.265	0.939	1.347	BF.55.G3
755	1.9e-06	5.46	100	1.242	0.959	1.295	BF.35.D6
756	1.9e-06	5.46	100	1.302	0.78	1.669	BF.13.A2
757	1.8e-06	5.48	100	1.278	0.852	1.5	SC.10.F12
758	1.6e-06	5.52	100	1.285	0.874	1.47	BF.38.H3
759	1.5e-06	5.53	100	1.517	0.645	2.352	BF.29.E12
760	1.4e-06	5.55	100	1.353	0.95	1.424	BF.16.D1
761	1.3e-06	5.56	100	1.225	0.935	1.31	BF.1.E4
762	1.3e-06	5.56	100	1.305	0.869	1.502	BF.17.G6
763	1.3e-06	5.58	100	1.506	0.729	2.066	BF.11.A10
764	1.3e-06	5.58	100	1.233	0.923	1.336	SC.13.F12
765	1.3e-06	5.58	100	1.377	0.771	1.786	BF.48.G2
766	1.2e-06	5.59	100	1.48	0.778	1.902	SC.3.B12
767	1.2e-06	5.59	100	1.387	0.797	1.74	SC.7.B4
768	1.2e-06	5.59	100	1.286	0.901	1.427	SC.11.A4
769	1.2e-06	5.59	100	1.267	0.885	1.432	SC.12.D12
770	1.2e-06	5.59	100	1.327	0.891	1.489	BF.6.H1
771	1.2e-06	5.6	100	1.327	0.914	1.452	BF.10.H11
772	1.2e-06	5.6	100	1.249	0.919	1.359	BF.29.E1
773	1.2e-06	5.6	100	1.347	0.815	1.653	BF.27.E8
774	1.1e-06	5.62	100	1.288	0.754	1.708	BF.2.G7
775	1.1e-06	5.63	100	1.434	0.804	1.784	SC.3.F1
776	1e-06	5.65	100	1.197	0.919	1.303	BF.11.G7
777	1e-06	5.65	100	1.231	0.879	1.4	BF.54.C10
778	1e-06	5.66	100	1.246	0.916	1.36	SC.13.E12
779	1e-06	5.66	100	1.222	0.882	1.385	SC.12.H12
780	9e-07	5.68	100	1.27	0.866	1.467	BF.10.H12
781	9e-07	5.69	100	1.501	0.423	3.548	BF.15.B3
782	9e-07	5.69	100	1.228	0.923	1.33	BF.7.B6
783	8e-07	5.7	100	1.299	0.917	1.417	BF.6.G1
784	8e-07	5.71	100	1.285	0.899	1.429	BF.51.C12
785	8e-07	5.71	100	1.233	0.915	1.348	BF.24.F12
786	7e-07	5.74	100	1.438	0.821	1.752	BF.2.G12
787	7e-07	5.74	100	1.366	0.77	1.774	BF.23.G6
788	7e-07	5.74	100	1.319	0.801	1.647	SC.5.C11
789	7e-07	5.77	100	1.337	0.931	1.436	BF.36.A12
790	7e-07	5.77	100	1.299	0.899	1.445	SC.13.F9
791	7e-07	5.77	100	1.26	0.9	1.4	BF.7.D12
792	7e-07	5.77	100	1.322	0.914	1.446	BF.13.B7
793	6e-07	5.79	100	1.233	0.903	1.365	SC.1.E10
794	6e-07	5.79	100	1.263	0.937	1.348	BF.43.E10
795	6e-07	5.79	100	1.405	0.76	1.849	BF.11.G8
796	6e-07	5.79	100	1.41	0.75	1.88	BF.2.H1
797	6e-07	5.79	100	1.416	0.71	1.994	BF.22.A9
798	6e-07	5.8	100	1.325	0.919	1.442	BF.14.H1
799	6e-07	5.81	100	1.245	0.913	1.364	SC.7.F4
800	6e-07	5.82	100	1.359	0.84	1.618	BF.45.H4
801	6e-07	5.82	100	1.198	0.9	1.331	BF.38.A8
802	6e-07	5.82	100	1.253	0.937	1.337	BF.6.B10
803	5e-07	5.83	100	1.235	0.921	1.341	BF.5.D12
804	5e-07	5.85	100	1.231	0.921	1.337	BF.29.G1
805	5e-07	5.85	100	1.266	0.888	1.426	BF.11.E4
806	5e-07	5.86	100	1.305	0.887	1.471	SC.11.E11
807	5e-07	5.86	100	1.308	0.892	1.466	SC.2.G4
808	5e-07	5.88	100	1.369	0.865	1.583	BF.36.F3
809	5e-07	5.88	100	1.254	0.966	1.298	BF.6.A7
810	5e-07	5.88	100	1.261	0.916	1.377	BF.36.H8
811	5e-07	5.88	100	1.283	0.929	1.381	SC.1.E6
812	4e-07	5.88	100	1.332	0.883	1.508	BF.35.B7
813	4e-07	5.89	100	1.219	0.907	1.344	BF.24.B7
814	4e-07	5.89	100	1.248	0.928	1.345	BF.42.C10
815	4e-07	5.9	100	1.242	0.888	1.399	SC.10.E12
816	4e-07	5.91	100	1.453	0.75	1.937	BF.10.C9
817	4e-07	5.92	100	1.33	0.824	1.614	BF.44.E4
818	4e-07	5.93	100	1.181	0.903	1.308	SC.7.C4
819	4e-07	5.93	100	1.314	0.857	1.533	SC.5.E2
820	4e-07	5.95	100	1.347	0.835	1.613	BF.3.E10
821	4e-07	5.95	100	1.464	0.87	1.683	BF.41.H12
822	3e-07	5.96	100	1.547	0.788	1.963	SC.3.C11
823	3e-07	5.96	100	1.295	0.941	1.376	BF.38.G10
824	3e-07	5.98	100	1.362	0.869	1.567	BF.16.G12
825	3e-07	5.99	100	1.393	0.808	1.724	BF.42.F12
826	3e-07	6.03	100	1.364	0.758	1.799	SC.11.C12
827	3e-07	6.05	100	1.27	0.931	1.364	BF.9.C7
828	2e-07	6.08	100	1.229	0.899	1.367	BF.32.G8
829	2e-07	6.08	100	1.253	0.909	1.378	SC.10.A4
830	2e-07	6.1	100	1.362	0.881	1.546	BF.10.G11
831	2e-07	6.13	100	1.252	0.924	1.355	BF.18.B4
832	2e-07	6.13	100	1.275	0.824	1.547	SC.5.E4
833	2e-07	6.16	100	1.417	0.911	1.555	BF.5.H8
834	2e-07	6.16	100	1.287	0.9	1.43	SC.2.F4
835	2e-07	6.18	100	1.328	0.869	1.528	BF.10.G10
836	2e-07	6.18	100	1.216	0.909	1.338	BF.33.A8
837	2e-07	6.19	100	1.327	0.918	1.446	SC.12.H6
838	1e-07	6.22	100	1.373	0.753	1.823	BF.16.E6
839	1e-07	6.22	100	1.256	0.882	1.424	BF.9.B12
840	1e-07	6.22	100	1.281	0.925	1.385	BF.22.E9
841	1e-07	6.22	100	1.255	0.798	1.573	BF.1.G12
842	1e-07	6.24	100	1.634	0.663	2.465	SC.15.D1
843	1e-07	6.25	100	1.202	0.871	1.38	BF.26.A11
844	1e-07	6.26	100	1.278	0.911	1.403	SC.13.C12
845	1e-07	6.27	100	1.239	0.918	1.35	BF.34.C2
846	1e-07	6.29	100	1.365	0.846	1.613	SC.5.G6
847	1e-07	6.31	100	1.437	0.811	1.772	SC.3.A7
848	1e-07	6.32	100	1.26	0.913	1.38	BF.22.G11
849	< 1e-07	6.33	100	1.347	0.94	1.433	BF.18.B3
850	< 1e-07	6.34	100	1.281	0.891	1.438	BF.43.B12
851	< 1e-07	6.34	100	1.461	0.871	1.677	BF.3.A2
852	< 1e-07	6.36	100	1.394	0.842	1.656	BF.30.G6
853	< 1e-07	6.38	100	1.34	0.87	1.54	BF.24.H9
854	< 1e-07	6.39	100	1.467	0.733	2.001	SC.15.C12
855	< 1e-07	6.49	100	1.299	0.884	1.469	SC.13.B8
856	< 1e-07	6.54	100	1.459	0.852	1.712	BF.48.C11
857	< 1e-07	6.54	100	1.32	0.851	1.551	BF.6.F7
858	< 1e-07	6.54	100	1.51	0.773	1.953	BF.51.F12
859	< 1e-07	6.59	100	1.324	0.868	1.525	BF.33.E12
860	< 1e-07	6.6	100	1.44	0.905	1.591	BF.6.F12
861	< 1e-07	6.62	100	1.45	0.895	1.62	SC.12.B8
862	< 1e-07	6.62	100	1.29	0.889	1.451	BF.52.H8
863	< 1e-07	6.64	100	1.303	0.903	1.443	BF.56.E6
864	< 1e-07	6.66	100	1.253	0.923	1.358	BF.4.C2
865	< 1e-07	6.66	100	1.404	0.882	1.592	SC.3.C4
866	< 1e-07	6.67	100	1.271	0.95	1.338	SC.3.E10
867	< 1e-07	6.68	100	1.602	0.793	2.02	BF.16.G4
868	< 1e-07	6.71	100	1.239	0.9	1.377	SC.7.A3
869	< 1e-07	6.73	100	1.294	0.87	1.487	SC.15.B8
870	< 1e-07	6.75	100	1.276	0.942	1.355	BF.24.D8
871	< 1e-07	6.75	100	1.272	0.873	1.457	BF.16.C1
872	< 1e-07	6.78	100	1.295	0.885	1.463	SC.9.D8
873	< 1e-07	6.8	100	1.383	0.867	1.595	SC.7.E4
874	< 1e-07	6.81	100	1.456	0.805	1.809	BF.55.E1
875	< 1e-07	6.81	100	1.276	0.893	1.429	BF.23.C8
876	< 1e-07	6.82	100	1.312	0.937	1.4	BF.35.B6
877	< 1e-07	6.85	100	1.455	0.868	1.676	SC.3.G8
878	< 1e-07	6.87	100	1.438	0.765	1.88	BF.1.E5
879	< 1e-07	6.88	100	1.576	0.813	1.938	BF.1.B10
880	< 1e-07	6.89	100	1.303	0.909	1.433	BF.35.F2
881	< 1e-07	7.03	100	1.343	0.872	1.54	SC.5.G8
882	< 1e-07	7.04	100	1.362	0.879	1.549	BF.6.A6
883	< 1e-07	7.11	100	1.814	0.717	2.53	BF.42.G12
884	< 1e-07	7.15	100	1.423	0.891	1.597	BF.10.A3
885	< 1e-07	7.23	100	1.315	0.896	1.468	BF.24.G10
886	< 1e-07	7.24	100	1.412	0.878	1.608	BF.26.E6
887	< 1e-07	7.36	100	1.269	0.912	1.391	BF.10.A8
888	< 1e-07	7.38	100	1.572	0.626	2.511	BF.17.A9
889	< 1e-07	7.4	100	1.288	0.895	1.439	BF.1.E3
890	< 1e-07	7.4	100	1.337	0.887	1.507	BF.15.C1
891	< 1e-07	7.4	100	1.471	0.876	1.679	BF.47.G8
892	< 1e-07	7.41	100	1.353	0.9	1.503	BF.1.G7
893	< 1e-07	7.43	100	1.323	0.904	1.463	SC.13.A4
894	< 1e-07	7.65	100	1.466	0.88	1.666	BF.48.E12
895	< 1e-07	7.68	100	1.322	0.857	1.543	BF.15.A9
896	< 1e-07	7.7	100	1.312	0.916	1.432	BF.41.A11
897	< 1e-07	7.7	100	1.375	0.818	1.681	SC.3.E2
898	< 1e-07	7.81	100	1.425	0.897	1.589	SC.2.E6
899	< 1e-07	7.82	100	1.498	0.808	1.854	BF.6.C11
900	< 1e-07	7.84	100	1.328	0.873	1.521	BF.48.A8
901	< 1e-07	7.9	100	1.403	0.913	1.537	BF.5.H9
902	< 1e-07	7.97	100	1.363	0.91	1.498	BF.11.C5
903	< 1e-07	8	100	1.452	0.88	1.65	BF.10.C6
904	< 1e-07	8.03	100	1.311	0.888	1.476	BF.10.A7
905	< 1e-07	8.21	100	1.482	0.9	1.647	SC.3.C10
906	< 1e-07	8.3	100	1.319	0.815	1.618	BF.36.C4
907	< 1e-07	9.14	100	2.051	0.912	2.249	BF.16.H9
908	< 1e-07	9.44	100	2.637	0.936	2.817	BF.44.D3
909	< 1e-07	9.58	100	3.465	0.992	3.493	BF.44.F11
910	< 1e-07	9.9	100	4.203	1.099	3.824	BF.44.B7
911	< 1e-07	13.36	100	4.45	0.994	4.477	BF.21.B1

## Sheet: Me. data for all stages
911 sequences with signficantly different methylation between normal and LMP and stage III ovarian cancer. Methylation is expressed relative to the median of the 10 normal samples
Stage ()*	Normal	LMP	I	II	III	IV
clone ID	methylation ratio	methylation ratio	methylation ratio	methylation ratio	methylation ratio	methylation ratio	associated Refseq ID
SC.9.H2	1.0658	0.980747	0.599767	0.813777	0.500682	0.527857
SC.9.H1	1.04234	1.03126	1.09456	1.09754	1.23239	1.16809
SC.9.G7	1.06154	0.999241	1.0858	1.10142	1.55863	1.2062	NM_004439
SC.9.G6	1.02975	1.01325	0.744764	0.81416	0.82975	0.87664	NM_152504
SC.9.E11	0.997837	1.01214	0.681224	0.856244	0.642738	0.691977	NM_000986
SC.9.D8	0.972413	1.00935	0.691979	0.791452	0.712405	0.833275
SC.9.C12	0.907597	0.754806	0.486594	0.608026	0.433965	0.414478
SC.9.B7	1.02031	1.0756	1.25474	1.23868	1.46013	1.74098	BC039389
SC.9.A4	1.02004	0.977937	0.767845	0.90351	0.709906	0.73832
SC.7.H9	0.943509	0.91159	0.62929	0.783863	0.649595	0.659774	NM_001668
SC.7.H12	1.03534	1.13095	1.38327	1.49587	2.00032	2.06979	NM_022123
SC.7.G8	1.00736	0.955284	0.816703	0.91866	0.796833	0.880453	BC035896
SC.7.F7	1.01711	0.963219	1.21003	1.30503	1.3139	1.51501	BI763994
SC.7.F6	1.00436	1.04435	1.11641	1.1542	1.27064	1.18035
SC.7.F5	0.968575	1.00361	1.42511	1.38084	1.53524	1.77996
SC.7.F4	1.07519	1.10632	0.841803	0.945548	0.831676	0.963894	NM_020693
SC.7.F3	0.993955	1.01663	1.14682	1.22977	1.2331	1.26284	BI561592
SC.7.F12	1.01146	1.00244	1.07278	1.1443	1.55348	1.49402	NM_022766
SC.7.F11	0.962959	1.00647	1.10821	1.21688	1.41853	0.989171	BM702080
SC.7.F10	1.01612	1.13888	1.12773	1.23917	2.07342	1.9631
SC.7.E7	1.00864	0.981963	1.0828	1.08814	1.38534	1.46461	NM_002430
SC.7.E4	0.967623	1.0012	0.681831	0.870445	0.636653	0.532739	NM_133445
SC.7.E12	1.05846	1.00432	0.800183	0.8885	0.803135	0.86559
SC.7.D7	1.01284	0.996987	1.34362	1.37796	1.43256	1.63415	BC035405
SC.7.D10	0.982154	1.1047	1.19843	1.32204	1.62783	1.96395
SC.7.C4	0.937024	0.885834	0.731962	0.790573	0.714291	0.670781
SC.7.B6	1.00973	1.02592	1.11649	1.05282	1.48458	1.19506	NM_080676
SC.7.B4	0.991141	1.00138	0.582277	0.823929	0.565829	0.614804	NM_003702
SC.7.A3	1.03759	1.0399	0.742594	0.886213	0.743729	0.744448	AB020640
SC.7.A12	0.997167	1.01641	1.3135	1.34223	1.767	1.79407	BE900302
SC.5.H4	0.959416	0.957221	0.556861	0.733263	0.601959	0.661933	NM_018139
SC.5.G8	0.983508	1.00368	0.691848	0.814832	0.659726	0.635373
SC.5.G6	1.03734	1.01992	0.604303	0.76766	0.61455	0.718664	NM_024920
SC.5.F6	1.04597	0.965051	0.587944	0.776431	0.614183	0.783159
SC.5.F4	1.05598	0.784116	0.675163	0.795027	0.651742	0.648866
SC.5.F1	1.02677	1.05218	0.779905	0.980296	0.81818	0.81826	AK056924
SC.5.E5	1.00718	0.999164	1.01472	1.05002	1.21431	1.08788
SC.5.E4	1.05267	0.994577	0.621286	0.797567	0.634232	0.709742	NM_005465
SC.5.E2	1.02569	0.963309	0.634734	0.762993	0.613261	0.635311	NM_030915
SC.5.E10	1.00283	1.01515	0.834345	0.929777	0.777649	0.703394	NM_002592
SC.5.D8	1.02932	0.920486	0.60792	0.749757	0.550919	0.586401
SC.5.D4	0.993961	1.11637	1.28889	1.24459	1.35987	1.49129
SC.5.D11	1.03854	1.02613	0.749169	0.929787	0.82627	0.863692	BI547605
SC.5.C11	0.937458	0.966176	0.597485	0.84429	0.555684	0.565965	NM_032358
SC.5.B8	1.03111	1.01638	1.10535	1.08533	1.22224	1.08373	NM_033645
SC.5.B5	0.960233	1.04251	1.2655	1.3359	1.72004	1.58052
SC.5.B3	0.92179	0.921961	0.579871	0.81219	0.527457	0.733331	NM_002537
SC.5.A9	0.995679	0.988775	1.09657	1.09359	1.36722	1.10164	NM_001695
SC.3.H7	1.00231	1.03165	1.31977	1.6162	1.66187	2.17127	AL564694
SC.3.H3	0.992101	0.956187	1.09995	1.08109	1.17322	1.23626	NM_005982
SC.3.G8	0.902076	0.846155	0.533967	0.709694	0.488442	0.493315
SC.3.G6	1.11553	1.12298	1.23363	1.40367	1.74839	1.60241
SC.3.G4	0.963788	1.01746	0.913616	1.12288	0.73464	0.842791	NM_002715
SC.3.G12	1.04737	0.978355	0.6311	0.802759	0.545125	0.504594	NM_005738
SC.3.F9	0.980947	0.924308	0.616273	0.78624	0.625975	0.68758	NM_003093
SC.3.F6	0.988399	0.981761	1.02759	1.01062	1.47154	1.08773	BI755084
SC.3.F3	1.04569	1.06363	1.1491	1.23279	2.06662	1.5221
SC.3.F11	0.985369	0.9147	1.00445	0.975017	1.81345	1.3315	NM_004368
SC.3.F1	0.936608	0.792414	0.459214	0.65066	0.415987	0.471678
SC.3.E3	1.00611	0.992395	1.04694	1.05548	1.22344	1.04442	BC028725
SC.3.E2	1.05163	0.995305	0.597213	0.712881	0.603069	0.577391
SC.3.E10	0.945015	0.934651	0.766037	0.859041	0.728094	0.752839	BM709226
SC.3.D6	1.0056	0.99269	1.03273	1.04636	1.19336	1.11082	NM_003774
SC.3.D2	0.982759	1.02527	1.01659	1.03914	1.58267	1.17572	NM_018323
SC.3.D10	0.967556	1.06372	1.23048	1.20075	1.4418	1.56158
SC.3.C4	0.956741	0.972359	0.623892	0.841381	0.603461	0.664641
SC.3.C2	1.00021	1.00917	1.03752	0.957	1.21753	1.06104
SC.3.C12	0.993645	0.847686	0.66539	0.834047	0.737082	0.657055
SC.3.C11	0.939353	0.945489	0.568802	0.822028	0.461035	0.565024
SC.3.C10	0.918802	0.898519	0.565102	0.757519	0.537388	0.567463	BC015435
SC.3.B9	1.01598	1.03844	1.07031	1.05655	1.38595	1.07468	AB040963
SC.3.B6	0.996901	0.996062	1.00922	1.01491	1.18495	1.08862	NM_018488
SC.3.B5	1.01441	1.0672	1.11238	1.07866	1.8058	1.25799	NM_004860
SC.3.B3	0.948919	0.993328	0.586956	0.842583	0.613593	0.696605	NM_138720
SC.3.B12	0.89096	0.839024	0.464318	0.716812	0.444649	0.571396	NM_014746
SC.3.A9	1.01226	0.991553	1.02539	1.03123	1.32695	1.10511
SC.3.A7	0.956528	0.935989	0.567602	0.784833	0.505325	0.500889
SC.3.A2	1.02227	0.96712	1.11541	1.2869	1.40686	1.23762	AK095088
SC.2.G6	1.07809	1.08903	1.21645	1.31075	2.10151	1.92251	NM_024600
SC.2.G4	1.06943	0.989171	0.62921	0.782915	0.679267	0.734857
SC.2.G3	1.04325	1.05789	1.28211	1.41582	1.52683	1.59037	BF754444
SC.2.G12	1.10736	0.919308	0.4736	0.637728	0.401271	0.407984	NM_014497
SC.2.F8	1.01462	0.983245	1.06113	1.02039	1.1412	1.11266	NM_016456
SC.2.F7	0.916711	0.899075	0.625119	0.822178	0.668629	0.704498	NM_016015
SC.2.F4	0.923131	0.919256	0.633604	0.823282	0.660138	0.739185	NM_000321
SC.2.F11	0.994537	0.9752	1.01555	1.01257	1.44796	1.02626	NM_003313
SC.2.E7	1.00363	1.02598	1.07266	1.07253	1.27001	1.00925
SC.2.E6	0.970736	0.859935	0.675111	0.790324	0.595772	0.596905
SC.2.D5	1.04745	0.98245	1.1291	1.08102	1.16987	1.0456	BG743624
SC.2.D11	0.998305	1.02789	1.05824	1.01933	1.27305	1.03689
SC.2.C10	0.9768	0.918544	0.739879	0.806726	0.763988	0.851268	NM_001036
SC.2.A9	1.01662	0.977892	1.09605	1.0644	1.41448	1.13486	NM_032844
SC.2.A5	1.0668	1.02082	0.911177	0.998371	0.853937	0.909224
SC.15.H12	1.01934	0.86809	0.749458	0.852855	0.668581	0.627205
SC.15.G8	1.07305	1.00505	0.699351	0.953032	0.789404	0.879014
SC.15.E7	0.966893	0.885467	0.57999	0.764339	0.59673	0.664233	NM_025267
SC.15.E5	0.986757	1.04429	1.49998	1.61921	1.89404	1.92009
SC.15.E12	1.00608	0.94785	0.885779	0.823933	0.75087	0.711852	NM_014750
SC.15.D9	0.982919	1.01191	0.748981	0.901085	0.762824	0.820856	NM_004046
SC.15.D5	0.979617	1.00632	1.09087	1.10432	1.27251	1.43671
SC.15.D12	1.01335	0.973857	0.698286	0.794664	0.750801	0.876837	NM_014787
SC.15.D11	0.987348	0.96383	0.656688	0.743182	0.637444	0.598963	NM_007207
SC.15.D1	0.936565	0.928467	0.485624	0.662014	0.337607	0.364913
SC.15.C6	1.00632	1.021	0.853107	0.897679	0.834303	0.91884
SC.15.C5	0.977787	0.906921	0.703847	0.843518	0.636518	0.600707	BM705750,AL524892
SC.15.C4	0.991401	0.992405	0.752858	0.885234	0.732614	0.823482	BI908027
SC.15.C2	0.969766	0.934218	0.713102	0.85968	0.660063	0.722585	NM_018560
SC.15.C12	0.901118	0.760956	0.49767	0.618792	0.402085	0.413838	NM_152410
SC.15.C11	0.937387	0.759682	0.538228	0.639603	0.402349	0.435709
SC.15.B8	0.959135	0.947844	0.649148	0.812037	0.639954	0.681891
SC.15.B7	0.989722	0.875563	0.672218	0.830639	0.689912	0.680767
SC.15.B11	0.97225	0.970501	0.678573	0.697515	0.51515	0.645747
SC.15.A11	1.03078	0.957607	1.0607	1.13237	1.38031	1.16216
SC.13.H6	0.95277	0.947442	0.607252	0.781101	0.662533	0.761247
SC.13.H2	1.05086	0.953472	0.569603	0.779251	0.509253	0.512724
SC.13.H1	1.00158	0.990435	1.0674	1.11091	1.2313	1.25359
SC.13.G10	0.963176	0.954936	0.733604	0.846856	0.709279	0.751244
SC.13.F9	0.971742	0.925681	0.575479	0.687326	0.643278	0.668296	AB014543
SC.13.F3	0.953832	0.942704	0.697103	0.720896	0.715914	0.732526	NM_004498
SC.13.F12	0.999323	0.960175	0.672139	0.770511	0.74875	0.755136	NM_153038
SC.13.E12	0.992878	0.930541	0.708204	0.851188	0.703542	0.788473	BC031228
SC.13.E11	0.98639	0.950183	0.706081	0.883387	0.67993	0.67803
SC.13.E1	0.992156	0.792702	0.420382	0.715156	0.374032	0.346088
SC.13.D11	1.02144	1.05268	1.10375	1.16462	1.23829	1.37397
SC.13.C5	0.945696	0.842201	0.621878	0.776193	0.597361	0.606054
SC.13.C12	1.01389	0.995667	0.743238	0.838101	0.728764	0.785476	NM_130797
SC.13.B8	1.05898	1.0657	0.727628	0.91211	0.712916	0.722939	NM_001709
SC.13.B7	1.01889	0.871976	0.684029	0.787357	0.70195	0.705737
SC.13.B5	0.945042	0.925265	0.566531	0.693913	0.600668	0.651923
SC.13.A5	0.950116	0.902033	0.620208	0.795091	0.591772	0.644948
SC.13.A4	0.940408	0.933452	0.672472	0.832294	0.654488	0.686315
SC.13.A12	0.958066	0.897377	0.716733	0.847475	0.733643	0.792208
SC.13.A1	0.967869	0.928774	0.464241	0.722667	0.39967	0.295958	NM_004114
SC.12.H6	1.12124	1.11326	0.683057	0.818403	0.757978	0.892759
SC.12.H12	1.0616	1.05425	0.73438	0.739797	0.756772	0.748365
SC.12.G10	0.993753	1.01752	1.01336	1.00004	1.39821	1.31312	NM_145805
SC.12.F11	0.906064	0.833905	0.578984	0.70008	0.524382	0.553722
SC.12.E12	1.04573	1.04147	0.786582	0.877866	0.83048	0.851599
SC.12.E11	0.973127	0.946608	0.673565	0.841465	0.648472	0.687272	NM_145715
SC.12.D12	1.00666	0.999825	0.635128	0.774349	0.687302	0.803712
SC.12.D1	0.97115	0.89074	0.638522	0.72856	0.724276	0.658142	NM_031437
SC.12.C11	0.997308	0.993049	1.06621	1.05464	1.16712	1.20564
SC.12.C1	1.0051	0.966575	0.85919	0.916264	0.796579	0.849729
SC.12.B8	0.99982	0.985878	0.637708	0.839478	0.599117	0.679568
SC.12.A5	0.93705	0.872242	0.627687	0.755393	0.603903	0.653276
SC.12.A12	0.988182	0.918873	0.737188	0.791636	0.714718	0.796693	NM_001390
SC.11.H2	1.07378	0.957815	0.579126	0.783182	0.488896	0.491937	NM_024745
SC.11.G3	1.01719	0.816851	0.626516	0.688901	0.537906	0.527585
SC.11.F9	0.996749	0.971757	1.16004	1.28839	1.28772	1.24331	NM_032827
SC.11.F7	0.992823	0.985614	1.17345	1.15739	1.24361	1.30228
SC.11.F12	1.01308	0.966509	0.681697	0.760709	0.735572	0.828967
SC.11.E7	0.989486	0.984278	0.699017	0.840737	0.668957	0.720149
SC.11.E11	0.956494	0.949616	0.673072	0.841709	0.657279	0.698178	BG190635
SC.11.D5	1.05095	0.970256	1.01949	1.02856	1.46243	1.2605
SC.11.D3	1.00079	0.985867	0.822741	0.868437	0.775184	0.832973	AK095544
SC.11.D11	0.988168	0.954752	1.14259	1.05724	1.29775	1.79553	BQ722165
SC.11.D1	0.910249	0.892915	0.552884	0.735548	0.561022	0.568798
SC.11.C9	0.99132	0.992929	0.736876	0.847633	0.720246	0.729437
SC.11.C7	1.07402	1.05567	1.14106	1.14388	1.26265	1.29728
SC.11.C12	0.955177	0.889977	0.596527	0.73329	0.518667	0.547507
SC.11.B11	0.882437	0.872127	0.617353	0.765871	0.610734	0.662507
SC.11.A4	0.989124	0.993926	0.729647	0.891558	0.679092	0.719538
SC.11.A3	0.987841	0.972117	0.742802	0.886272	0.737386	0.791124	NM_144611
SC.10.G4	0.990557	1.01877	1.10184	1.11661	1.36718	1.25631
SC.10.F12	0.952587	0.900258	0.612322	0.79514	0.623669	0.728113
SC.10.E12	1.05724	1.0204	0.742064	0.865663	0.729096	0.795947	NM_003025
SC.10.D9	1.00992	1.08053	0.903678	1.01568	0.879499	0.977262
SC.10.D5	1.00366	0.951909	1.02917	1.10454	1.59418	1.34741
SC.10.D1	0.985003	0.981491	1.09401	1.05521	1.23541	1.13047	AW511027
SC.10.B5	1.05252	0.964534	1.33423	1.25943	2.16602	1.77556	NM_004067
SC.10.B11	0.928128	0.9188	0.67698	0.854465	0.662253	0.743015	NM_001585
SC.10.A4	0.962558	0.931077	0.713834	0.884985	0.689414	0.693383
SC.1.G3	0.97239	0.94619	1.031	1.0442	1.83773	1.11229
SC.1.E6	0.980588	0.995033	0.75505	0.884676	0.746063	0.762545	NM_004819
SC.1.E11	0.989644	0.983607	1.15149	1.22491	1.39281	1.28906
SC.1.E10	1.00282	0.979669	0.752607	0.95919	0.744176	0.826385	NM_138423
SC.1.E1	1.01778	1.03163	1.03497	1.03749	1.44827	1.01318	NM_004067
SC.1.D10	0.973035	1.00162	1.10495	1.03829	1.24559	1.48626	BE972549
SC.1.C11	0.953684	0.935643	0.6856	0.82239	0.667382	0.747151	NM_016049
SC.1.C1	1.01051	1.03165	0.840974	0.980282	0.71461	0.806887
SC.1.B9	0.984154	1.03493	1.07244	0.881988	1.44999	1.34971	BE735026
SC.1.B4	1.01484	0.988667	0.985012	0.911727	0.872822	0.960858	NM_006202
SC.1.A7	1.01186	1.01439	1.08661	1.24433	1.55427	1.83818
p16 330ng	1.00402	1.01002	1.06711	1.08768	1.50484	1.23866
BF.9.G5	1.02641	0.990176	1.21344	1.21608	1.53012	1.57496	NM_018043
BF.9.G2	1.08058	1.02601	0.661863	0.827694	0.70974	0.754046
BF.9.G12	1.03182	0.997162	1.14981	1.35203	1.57112	1.31859	NM_003024
BF.9.F4	0.997848	0.97069	1.0376	1.09489	1.27401	1.22621
BF.9.F2	1.00276	1.03195	1.0643	1.08469	1.24262	1.06001	T87028
BF.9.F1	1.02977	0.934168	1.38353	1.68166	1.87407	2.00973
BF.9.E9	1.01866	1.05696	1.47425	1.58917	1.88193	1.89236
BF.9.C7	0.995222	0.969569	0.744456	0.832955	0.724333	0.684886
BF.9.B9	1.00534	0.829172	0.525653	0.646349	0.474918	0.490704
BF.9.B3	1.02175	0.943081	1.08694	1.16606	1.59945	1.64498	NM_005993
BF.9.B12	0.929645	1.03358	0.646608	0.76543	0.723502	0.735438
BF.9.A7	1.0166	1.00818	1.201	1.14901	1.61006	1.8942	NM_022371
BF.8.G8	0.996968	0.934507	0.619786	0.691413	0.575102	0.580837	NM_003528,NM_003517
BF.8.D5	0.980007	0.986259	1.03406	0.978144	1.20283	1.2244
BF.8.B9	0.969467	0.989799	1.05802	0.997416	1.20041	1.31785
BF.8.A4	0.977155	0.931519	1.14927	1.30249	1.4498	1.76482
BF.7.G7	1.00206	1.00739	1.05614	1.26416	1.66121	1.46071	AK096540
BF.7.F3	0.994216	0.997119	0.975053	1.03003	0.807454	0.823558	NM_018650
BF.7.F10	1.04248	1.01109	0.611821	0.792174	0.54477	0.553011
BF.7.D9	1.01516	0.995354	1.05909	1.00012	1.31469	1.26407	NM_016125
BF.7.D8	1.03977	0.97941	1.09326	1.17813	1.92347	2.03808
BF.7.D12	0.910481	1.02031	0.742319	0.974246	0.706185	0.767503	NM_017636
BF.7.C12	0.997574	0.801236	0.44428	0.554174	0.33672	0.312535
BF.7.B6	1.01903	1.01381	0.740355	0.882042	0.749517	0.769999	NM_015934
BF.7.B4	1.1065	0.910645	0.560257	0.791901	0.46286	0.489135
BF.7.A1	1.01879	0.958002	0.558288	0.684353	0.302723	0.158252
BF.6.H1	1.07245	1.00351	0.649823	0.808322	0.671794	0.713249
BF.6.G1	1.03063	0.978662	0.818269	0.901082	0.684137	0.736363
BF.6.F7	0.972802	1.02488	0.654682	0.830391	0.668577	0.777755	AB002330
BF.6.F12	0.993877	0.870846	0.571846	0.777552	0.533323	0.556833	NM_024051
BF.6.E2	0.986456	1.03259	0.882694	0.986293	0.829013	0.894337
BF.6.E11	0.997269	0.905257	0.719009	0.862774	0.600286	0.652591
BF.6.D3	0.995757	1.01799	1.10939	1.06866	1.32269	1.1332	NM_021961
BF.6.C11	1.02268	0.914745	0.551172	0.723616	0.509745	0.484554	NM_024051
BF.6.B9	1.01939	0.967509	1.0207	1.0231	1.23135	1.12642	NM_130785
BF.6.B3	1.0642	0.85628	0.506479	0.606152	0.377048	0.371271
BF.6.B10	0.966038	1.01846	0.771933	0.969245	0.76245	0.791149	NM_015024
BF.6.A7	1.10784	1.03958	0.958568	0.959382	0.781363	0.751977
BF.6.A6	1.04203	1.0546	0.651029	0.850128	0.67393	0.702198	NM_012090
BF.6.A10	1.03741	0.952539	1.03657	0.961687	1.6945	1.31335
BF.56.G2	0.980602	0.949873	0.779392	0.881482	0.802169	0.962022
BF.56.F8	1.03548	1.00454	0.775277	0.93307	0.72487	0.771594
BF.56.F2	1.04624	1.07899	0.760735	0.918877	0.812059	0.949901	NM_005665
BF.56.F10	0.959593	0.956808	0.796567	0.885324	0.703628	0.736849
BF.56.F1	0.96373	0.955472	1.10274	1.20043	1.45224	1.29985
BF.56.E7	1.03811	0.954823	1.09973	1.08587	1.37719	1.2791
BF.56.E6	1.03908	1.02172	0.732131	0.84377	0.69379	0.779343	AB020640
BF.56.D8	0.982946	1.03685	0.943596	0.854777	0.783011	0.791422
BF.56.D1	1.08459	1.02441	0.815426	0.908717	0.795317	0.850114
BF.56.C7	1.00797	1.0688	1.28115	1.28198	1.42824	1.71169	AB033073
BF.56.C4	1.03911	1.0037	0.940134	0.969055	0.854278	0.850785
BF.56.C1	1.01545	1.01386	0.74675	0.870303	0.810422	0.839558	NM_015945
BF.56.B4	1.05794	0.99036	0.619318	0.803115	0.661362	0.71739	NM_138797
BF.56.A6	1.03265	0.933247	0.64429	0.746415	0.560988	0.608103
BF.56.A3	1.04356	0.905232	1.05323	1.17152	1.85838	2.11385	BC028290
BF.55.H5	1.00622	1.06585	1.15203	1.11133	1.33832	1.20193
BF.55.H10	1.06051	0.977497	1.12085	1.02754	1.44182	1.48236	NM_004403
BF.55.G3	1.04238	0.988396	0.720748	0.876201	0.745679	0.799083
BF.55.F3	0.996004	1.0928	1.12562	1.26858	1.50376	1.79307
BF.55.F12	0.945398	0.986824	1.06626	1.0749	1.4995	1.42154	NM_006629
BF.55.E8	1.00476	0.948939	0.950408	0.969561	0.806404	0.823546
BF.55.E7	1.01513	1.02806	1.1118	1.04791	1.25856	1.11692
BF.55.E5	0.987676	0.998662	1.06938	1.07213	1.6791	1.55517
BF.55.E3	1.00973	1.02394	0.718545	0.867039	0.716269	0.74976
BF.55.E1	0.921595	0.871285	0.472249	0.658016	0.463368	0.488323	NM_031211
BF.55.C9	1.00928	0.947945	0.711907	0.790687	0.663688	0.691376
BF.55.B7	0.978863	0.907603	0.595327	0.802624	0.546356	0.526082
BF.54.H4	1.01841	0.911633	0.973903	0.967496	1.55559	1.21625
BF.54.G6	1.0515	0.945886	0.692402	0.807888	0.618611	0.637808
BF.54.G3	1.02789	0.965202	1.01378	1.00703	1.48974	1.23346
BF.54.G12	1.07908	1.06321	0.775833	0.92718	0.838641	0.897394
BF.54.F5	1.03902	0.940645	0.951761	1.03166	1.32243	1.40991
BF.54.C11	1.01178	1.02649	1.13805	1.17694	1.53879	1.91174	Y13359
BF.54.C10	1.09384	1.08863	0.734103	0.829537	0.772588	0.862682	NM_001016
BF.54.B8	1.02321	0.977964	0.963274	1.03841	1.52504	1.57225	AK098699
BF.54.A4	0.988092	0.89664	0.57729	0.770581	0.50511	0.508597
BF.53.H8	1.00944	0.985361	0.748056	0.877155	0.763635	0.82482
BF.53.G7	0.988721	0.865139	0.673398	0.752111	0.643009	0.671226
BF.53.F3	1.00973	1.00293	1.11653	1.07676	1.24333	1.32661
BF.53.D1	0.983672	0.942982	1.04256	1.11892	1.3682	1.36516
BF.53.C9	0.947928	0.844758	0.723897	0.798631	0.612551	0.632267
BF.53.C6	0.889222	1.07266	0.644505	1.03672	0.646492	0.575029
BF.53.C10	1.10025	1.05363	0.720962	0.859394	0.752901	0.786252
BF.53.B7	0.98769	0.955792	1.05543	1.03722	1.27813	1.22198
BF.53.B12	1.04522	1.02751	0.71635	0.887781	0.726524	0.895661
BF.53.B10	1.0054	1.21948	1.57766	1.86069	2.50469	2.50957
BF.53.A5	0.936465	0.847753	0.699771	0.725743	0.657975	0.608456
BF.53.A3	1.02305	1.05367	1.26622	1.29244	1.93684	1.79861	NM_001422
BF.53.A2	1.01738	0.972557	0.953393	0.96111	0.860343	0.808124	NM_004576
BF.53.A10	1.00355	1.0243	0.799827	0.928255	0.80604	0.80051	NM_000984
BF.52.H8	0.991198	1.03959	0.711228	0.840838	0.727226	0.86203
BF.52.H3	0.964563	0.88917	0.992925	0.986861	1.24862	1.29772
BF.52.G12	0.994431	0.902207	0.533145	0.765347	0.50256	0.501471
BF.52.D6	1.0635	0.929865	0.918487	0.88382	1.46602	1.40074
BF.52.C9	0.993774	0.974765	0.670455	0.829989	0.595208	0.650127
BF.52.C4	0.987499	1.07583	0.991306	0.962194	0.900174	0.885517
BF.52.B4	1.01354	1.05675	1.06993	1.09272	1.29352	1.43124	BC014466
BF.52.A9	1.01084	1.1607	1.30461	1.23445	1.56651	1.61597	NM_003412
BF.52.A6	1.02978	1.04812	0.768579	0.886313	0.858497	0.934523	NM_001465
BF.52.A4	0.994873	1.00421	1.08857	1.17234	1.4926	1.95391
BF.52.A10	1.07401	0.964157	0.986887	1.01775	1.54747	1.67783
BF.51.H9	0.980482	0.982049	1.10575	1.16913	1.97377	1.91397	NM_145735
BF.51.H6	0.976969	0.939376	0.91251	1.04065	1.27115	1.57321	NM_000993
BF.51.H3	1.07085	1.03235	0.762296	0.7898	0.760439	0.785652	NM_031464
BF.51.G4	0.970168	0.973798	0.841798	0.966724	0.780267	0.888054	BC003406
BF.51.F12	0.923989	0.954911	0.478925	0.701241	0.462091	0.495675
BF.51.E8	0.951373	0.781758	0.546007	0.640418	0.459559	0.465653
BF.51.D5	0.954963	0.956811	1.08191	1.02974	1.14719	1.29336	NM_003503
BF.51.D4	0.995769	1.01205	1.10554	1.14125	1.40596	1.63654	NM_000599
BF.51.C9	0.98797	0.950474	0.608333	0.782561	0.504288	0.457416
BF.51.C2	0.95257	0.9975	0.951156	0.948855	0.83688	0.922247	NM_005546
BF.51.C12	0.961234	1.00176	0.701219	0.896551	0.690047	0.722485
BF.51.B10	1.0082	1.00942	1.04006	1.05308	1.34369	1.14792	BF932675
BF.51.A9	0.992268	0.980684	1.20721	1.25141	1.77963	1.97382	NM_003185
BF.51.A3	0.966775	0.948671	0.587893	0.805423	0.534052	0.523103
BF.50.H4	1.00887	1.03279	1.09404	1.08716	1.3392	1.30718	NM_002844
BF.50.H11	1.06469	1.06166	1.22076	1.15065	1.682	1.59756
BF.50.G7	0.982884	0.988394	1.10706	1.03522	1.16612	1.14465	NM_020194,BC035052
BF.50.G11	1.02551	0.965584	0.955628	0.975695	1.17465	1.02065	NM_004796
BF.50.G1	1.05511	0.874166	0.98236	1.0602	1.41069	1.64497	NM_058182
BF.50.F9	1.07159	1.04314	1.06165	1.09738	1.35144	1.06635	NM_001400
BF.50.F3	1.00474	0.938379	1.05286	0.941931	1.27811	1.37547
BF.50.D7	1.01139	1.01811	1.09762	1.3581	1.5842	1.64332	AK025336
BF.50.C3	0.971269	0.993236	1.05941	1.10185	1.40286	1.49305
BF.50.B9	1.04245	1.14335	1.22783	1.44304	1.67778	1.67091	NM_033225
BF.5.H9	1.01636	1.12843	0.707287	0.885635	0.69631	0.720041
BF.5.H8	0.871201	0.993341	0.633515	0.821922	0.613882	0.660901
BF.5.H5	1.03604	1.06776	0.927758	0.945932	0.863703	0.741787	NM_002370
BF.5.H11	1.08909	1.17072	0.896304	1.0159	0.892324	0.958381
BF.5.G8	0.906527	0.94781	0.764029	0.860451	0.688313	0.742598	NM_000069
BF.5.D7	1.09386	1.26326	1.49399	1.45798	2.02027	2.13488	NM_032434,NM_024584
BF.5.D3	0.990788	0.947548	1.06568	1.03888	1.15394	1.14597
BF.5.D12	0.968932	0.966477	0.687473	0.810107	0.714191	0.785793
BF.5.D1	0.992128	1.04134	1.08185	1.2211	1.33764	1.24568
BF.5.C9	0.998481	1.03264	1.06575	0.993681	1.44417	1.25751
BF.5.B8	1.01515	1.12686	1.2231	1.33737	1.4422	1.58415
BF.5.A6	1.01472	0.961582	0.645195	0.778501	0.622326	0.629569
BF.49.H6	1.09579	0.93183	1.08851	1.18677	1.32265	1.61323	NM_012454
BF.49.H1	1.0197	0.982935	1.09322	1.05165	1.14978	1.0589
BF.49.G3	1.01628	0.983072	1.0557	1.0537	1.18223	1.25349
BF.49.C3	0.919389	0.877483	0.664217	0.736253	0.577856	0.583721
BF.49.B9	0.997061	1.07129	1.12021	1.15317	1.47927	1.31729
BF.49.A5	0.909902	0.879999	0.690118	0.809875	0.582846	0.576693
BF.49.A12	1.00295	1.01223	1.00707	0.975197	1.18835	0.949576	NM_004578
BF.48.H7	1.03414	0.92851	0.536787	0.757558	0.495222	0.531172
BF.48.H6	0.983347	1.07466	1.34828	1.66691	2.15684	1.93462	D86971
BF.48.H12	0.957914	0.902953	0.555506	0.65438	0.555517	0.609166
BF.48.G2	0.938484	0.843338	0.509811	0.683356	0.459234	0.480748
BF.48.F8	0.951441	0.95744	0.771417	0.931346	0.77648	0.924279
BF.48.E9	1.09444	0.982023	1.06149	1.01214	1.22173	1.08658	AF336875
BF.48.E7	1.01825	0.96348	0.607857	0.791391	0.555814	0.587837
BF.48.E12	0.966844	1.00399	0.682224	0.840057	0.607681	0.66548	BE503463
BF.48.E11	1.07557	1.07748	1.25835	1.382	1.5322	1.7018	NM_007118
BF.48.D9	0.979428	0.941695	0.682778	0.808632	0.739222	0.797537
BF.48.D8	1.04987	1.04552	0.753246	0.894494	0.780482	0.868848	AF161362
BF.48.D4	0.998298	0.910117	0.810506	0.847553	0.708018	0.945557
BF.48.D11	0.998509	1.01035	0.709591	0.82952	0.659153	0.743802
BF.48.C11	0.927043	0.93173	0.534224	0.762194	0.516844	0.565038	NM_016373
BF.48.C10	1.00993	0.971977	0.841594	0.90494	0.756966	0.768739
BF.48.B9	0.923721	0.918538	1.01921	1.00215	1.05141	1.13794	NM_006390
BF.48.A8	0.974369	0.955628	0.624574	0.79267	0.640269	0.697889
BF.48.A10	0.969485	1.00093	0.825236	0.975967	0.870594	0.898493
BF.47.H4	0.993277	0.988963	1.07467	1.2488	1.64286	1.99734
BF.47.H2	0.979405	0.842547	0.512892	0.665499	0.479231	0.529042
BF.47.G8	0.968981	0.982794	0.660759	0.891069	0.594263	0.645183	NM_015972,NM_152705
BF.47.G6	1.00219	0.999922	0.744437	0.872915	0.761485	0.875571
BF.47.G11	1.03656	1.24588	1.62667	1.66813	2.13665	2.55275	BC020256
BF.47.F7	1.00769	1.10701	1.21124	1.21038	1.79563	2.30905	N80751
BF.47.F5	1.01508	1.01914	1.29106	1.25761	1.98186	2.30093	W74329
BF.47.E6	0.973454	0.965037	1.05809	1.0551	1.30335	1.41443	AB033100
BF.47.D2	0.994201	0.979333	0.692381	0.869076	0.802565	1.02027
BF.47.B5	1.03602	0.973447	0.595508	0.793365	0.559634	0.570565
BF.47.A11	0.969933	1.03644	0.78831	0.943038	0.780446	0.832718
BF.46.H11	0.974325	0.9526	1.06889	1.04933	1.2863	1.39518
BF.46.G2	1.02692	0.911586	0.640347	0.785661	0.571785	0.604611
BF.46.G12	0.974224	0.964059	1.28182	1.42524	1.70785	1.95956	NM_007186
BF.46.E2	0.999097	0.918995	0.910916	0.833447	0.781697	0.739562	NM_021237
BF.46.D3	0.922334	0.738139	0.479495	0.617563	0.404997	0.416127
BF.46.D11	1.00485	1.0086	1.13499	1.14953	1.51248	1.53355
BF.45.H4	1.02495	0.96843	0.54054	0.713854	0.596467	0.6542
BF.45.H11	1.03587	1.00989	0.955311	1.04571	1.24272	1.47464
BF.45.G3	1.04125	0.95055	1.03095	1.05005	1.39471	1.28099
BF.45.F3	1.02483	0.983567	0.999114	0.993729	1.26475	1.23088	NM_015980
BF.45.F11	0.980659	0.906639	0.946692	1.01339	1.19779	1.4743	NM_022569
BF.45.E4	1.0486	1.00419	0.983703	1.12224	1.475	1.3344
BF.45.D9	1.03121	1.00793	1.1495	1.18374	1.75264	1.72166
BF.45.D8	0.974926	1.02669	1.06278	1.01405	1.47951	1.30046	NM_018433
BF.45.D2	0.953351	0.961992	0.702393	0.813647	0.750822	0.865176	NM_033280
BF.45.B3	1.02087	0.837683	0.911788	0.983471	1.1947	1.43577	NM_001419
BF.45.A2	0.995934	0.982876	1.07501	1.09554	1.5331	1.35291
BF.45.A10	1.17927	1.07293	0.826959	0.954683	0.759277	0.907003
BF.44.H5	1.03917	1.06882	1.364	1.53687	1.85208	2.88995
BF.44.H4	1.02464	0.974855	0.684923	0.856445	0.725435	0.815058	U56858
BF.44.H12	1.07199	1.18989	1.38459	1.53822	1.75817	1.86405
BF.44.G9	1.03538	1.00118	0.753831	0.893539	0.673462	0.730405
BF.44.F8	0.982688	1.03427	1.24119	1.41256	1.85829	2.06307
BF.44.F3	0.996133	0.996397	1.09374	0.992693	1.31525	1.21756	NM_152524
BF.44.F2	0.989556	0.977024	1.18842	1.32544	1.29802	1.49467	BC009327
BF.44.F11	0.862114	0.776491	0.603492	0.65103	0.247757	0.246305
BF.44.E6	1.01962	0.97212	1.18089	1.2718	1.50863	1.31961	BC037529
BF.44.E4	1.03022	0.923334	0.64254	0.793619	0.575091	0.720541
BF.44.E10	0.955603	1.15731	1.02138	1.14751	0.921449	0.960413
BF.44.E1	1.12753	1.00266	0.65557	0.873787	0.542381	0.536268
BF.44.D3	0.92288	0.773478	0.659364	0.663696	0.272027	0.266022	NM_005522
BF.44.D12	0.994087	0.958231	0.936768	1.00209	1.16207	0.951383	NM_001140
BF.44.C12	1.00413	1.01882	1.0252	1.12298	1.34521	1.24732	NM_000693
BF.44.C11	0.964051	1.06473	0.555906	0.699456	0.512859	0.485288
BF.44.C1	1.02711	1.01096	1.21083	1.23207	1.3497	1.7503
BF.44.B7	1.01112	1.0594	0.666037	0.728254	0.258023	0.235544
BF.44.B10	0.982157	1.01505	1.21677	1.32717	1.71597	1.42052	NM_005708
BF.44.B1	0.964369	0.99668	1.29801	1.32757	1.36167	1.55897	NM_005110
BF.44.A3	1.0259	0.932941	0.731896	0.862144	0.631537	0.745181
BF.44.A2	0.996744	0.944369	1.01183	0.920934	1.29655	1.07924	NM_004110
BF.43.H9	1.00442	1.02934	1.04864	1.02701	1.26838	1.18804
BF.43.H12	1.05091	1.02839	1.03888	1.05795	1.72911	1.374
BF.43.E7	0.999194	1.04497	1.30793	1.39714	2.17113	2.49084	BC034495
BF.43.E12	0.983387	0.929337	0.725596	0.810898	0.61337	0.648118	NM_020154,NM_152595
BF.43.E10	1.02885	0.991129	0.824544	0.854775	0.7612	0.902059
BF.43.E1	1.02278	1.00393	1.17217	1.11651	1.29848	1.40825
BF.43.D5	1.00216	0.996196	1.04941	1.04326	1.15045	1.04073
BF.43.D2	0.957742	1.00188	0.958803	1.00186	1.47804	1.08391
BF.43.D1	0.932991	0.800056	0.537507	0.643098	0.494462	0.50481
BF.43.C4	1.04544	0.954841	0.96023	0.910419	0.807677	0.882114	NM_004770
BF.43.C11	0.959471	0.945519	1.13877	1.32995	1.78521	2.27607
BF.43.C1	1.01349	0.9404	1.05856	1.08738	1.58708	1.99513	NM_017869
BF.43.B12	1.03914	0.981532	0.638707	0.781814	0.727725	0.841595
BF.43.B11	1.16328	0.955076	1.0141	0.925015	1.44399	1.16799
BF.43.A6	1.04151	1.0665	1.03175	1.10813	1.32632	1.17995
BF.43.A5	0.958495	0.853644	0.48771	0.654819	0.415457	0.413325
BF.42.H11	1.11096	1.18068	1.46767	1.76928	1.99555	2.0395
BF.42.H1	0.963996	0.799949	0.498236	0.64279	0.436342	0.4304
BF.42.G9	1.07181	1.03028	0.743581	0.889856	0.652462	0.68626
BF.42.G8	1.03792	0.982874	0.969703	0.973965	1.31762	1.01961	BG720047
BF.42.G12	0.882722	0.635272	0.428735	0.565066	0.2938	0.307862
BF.42.F6	0.933111	0.931758	0.982395	0.989639	1.22176	1.07553
BF.42.F12	0.974333	0.79142	0.674872	0.711217	0.490774	0.511867
BF.42.E2	0.980787	0.995327	0.856849	0.950009	0.827758	0.86771	NM_004955
BF.42.E10	0.970085	0.804328	0.517647	0.632343	0.465975	0.46405
BF.42.D12	0.997408	0.874007	0.733658	0.867405	0.716162	0.805627
BF.42.C10	0.948932	0.961827	0.725742	0.861582	0.735597	0.810983
BF.42.B4	0.985078	1.09885	1.21616	1.1597	1.58986	1.60336	NM_024709
BF.42.B10	1.01308	1.01903	0.762886	0.877418	0.814492	0.9615	NM_018290
BF.42.A6	0.981037	0.953616	0.805477	0.835464	0.764426	0.87983
BF.42.A10	0.980591	0.953239	0.720142	0.860712	0.809803	0.888395
BF.41.H8	0.98334	1.04411	0.795225	0.856876	0.827278	0.954523	NM_005990
BF.41.H12	0.924448	0.909464	0.546249	0.737678	0.538343	0.642775	NM_145649
BF.41.G6	1.00672	0.974024	0.874648	0.915152	0.842491	0.841241	NM_153455,NM033656
BF.41.G4	1.01709	0.878344	0.548314	0.746247	0.492312	0.528172
BF.41.F4	0.96446	0.999058	1.08554	1.14551	1.50741	1.50344	NM_015940
BF.41.F2	0.912897	0.80466	0.550704	0.709992	0.536586	0.591849
BF.41.E7	0.969026	0.984106	0.716023	0.820197	0.714407	0.81465	NM_023932
BF.41.E2	1.00219	1.04412	1.40007	1.38587	1.83339	2.70304	NM_152531
BF.41.D7	0.981528	0.973818	0.65208	0.778125	0.711497	0.837955	NM_000221
BF.41.D5	0.938309	0.966745	0.74268	0.82605	0.710888	0.809753	NM_012145
BF.41.C4	0.950599	0.904191	0.759359	0.89883	0.783873	0.877458	BI549985
BF.41.A11	1.04937	1.05996	0.743811	0.859798	0.72281	0.7509	NM_021130
BF.41.A10	1.11215	0.947819	0.667182	0.777657	0.589062	0.615537
BF.41.A1	0.945226	1.08284	1.09686	1.34597	1.57661	1.64326
BF.40.H4	1.01464	0.984796	1.224	1.31651	2.12775	1.81718	NM_018312
BF.40.H11	1.00969	1.02867	1.0278	1.13774	1.11591	1.14505
BF.40.G1	0.987011	1.01318	1.28656	1.22037	1.31566	1.34636
BF.40.F3	1.02056	1.05441	1.13318	1.26239	2.34756	2.36191
BF.40.F2	1.02679	0.971522	0.618484	0.792654	0.648818	0.756078
BF.40.D9	0.952672	0.94145	1.00478	0.975868	1.48893	1.0457
BF.40.C4	0.988215	0.940735	0.593666	0.734567	0.544319	0.539102
BF.40.C12	0.953544	0.978755	0.728666	0.870581	0.829765	0.915937
BF.40.C11	0.982353	0.948971	0.99837	0.977662	1.31133	0.959199
BF.40.B9	0.981461	1.01325	1.01756	1.02622	1.22747	0.936748	NM_001894
BF.40.B8	0.940995	0.999785	1.07176	1.1956	1.41535	1.51366
BF.40.B11	0.97356	0.940758	1.16454	1.20099	1.17897	1.00697	NM_153634
BF.40.A9	1.02191	0.983209	0.720153	0.823307	0.741431	0.781905	NM_002908
BF.4.H5	1.02261	1.01738	0.851394	0.875129	0.71059	0.722332
BF.4.G10	1.03999	1.10411	1.19264	1.21419	1.42448	1.45959	NM_012454
BF.4.G1	0.959322	0.961372	0.919085	0.906958	0.777217	0.682931	NM_030776
BF.4.F9	1.00631	1.0388	1.17509	1.15986	1.33573	1.36646	NM_152793
BF.4.F2	0.997684	1.0253	0.984535	1.21786	1.11901	1.35317	AK054620
BF.4.F10	1.1266	0.889004	1.18168	1.59641	2.28582	2.39969	NM_018289
BF.4.E6	0.989795	1.0123	1.20609	1.17171	1.61176	1.33038	NM_007353
BF.4.E4	0.984614	1.02318	0.699071	0.898117	0.688413	0.731213	NM_018096
BF.4.E3	1.04966	0.947923	0.67004	0.789074	0.67306	0.688518
BF.4.C8	1.03429	1.03697	1.22648	1.24894	1.7456	1.72344	BC038778
BF.4.C2	1.01822	0.979363	0.701912	0.836551	0.740241	0.792789	NM_005504
BF.4.C1	1.00549	0.947645	0.73185	0.757823	0.664859	0.649412
BF.4.B12	0.954395	0.774894	0.535903	0.628733	0.462817	0.492456
BF.4.B11	1.02919	0.953382	1.16967	1.28377	2.04659	2.44899	NM_012160
BF.39.H11	0.991498	0.9453	1.02385	0.99683	1.09394	1.05959
BF.39.H10	1.05189	1.03151	0.904827	0.909393	0.792925	0.869364
BF.39.G9	0.983015	1.05091	0.773325	0.965576	0.763029	0.820889
BF.39.G8	1.01333	1.05651	1.14368	1.28161	1.38553	1.58477	NM_018648
BF.39.G6	1.03499	0.998729	1.05538	1.15474	1.33536	1.7144	NM_014230
BF.39.G5	1.02231	1.01522	1.06034	1.03964	0.895937	0.914509
BF.39.G11	0.962153	0.987974	1.4266	1.70176	2.19893	2.538
BF.39.F8	0.999962	1.00665	1.00517	1.14476	1.21993	1.14423
BF.39.F7	0.939408	0.946167	1.18773	1.40042	1.48217	1.4818	NM_001438
BF.39.F4	1.04689	0.932713	0.811596	0.995554	0.696084	0.883918
BF.39.F3	1.08093	1.09595	1.36546	1.41578	1.54556	1.56541
BF.39.C3	0.989809	1.02191	1.23263	1.16335	1.60986	1.31395	NM_023010
BF.39.C1	1.02708	0.86941	0.575871	0.764296	0.514253	0.485164
BF.39.B1	1.05112	1.21806	1.33412	1.56968	1.93185	2.18554	NM_138995
BF.39.A11	1.01196	0.915912	0.657012	0.821188	0.660766	0.773375
BF.38.H3	0.969637	0.921155	0.692416	0.855766	0.623299	0.607121	NM_003248
BF.38.G9	0.983265	0.961973	1.04438	0.977162	1.23555	1.01531	AK024594
BF.38.G7	0.988634	1.10228	1.31844	1.61806	1.69206	1.61783	AK093715
BF.38.G5	1.01543	1.08721	0.870225	1.07142	0.772321	0.744711
BF.38.G3	1.12231	1.08647	0.922771	0.966605	0.762715	0.777063	AF318616
BF.38.G12	1.0802	1.03303	0.726414	0.882422	0.84061	0.950652	NM_004562
BF.38.G10	1.05041	1.07068	0.747729	0.890163	0.769956	0.880166
BF.38.F9	1.03214	0.958064	0.965859	1.0812	1.4317	1.67024
BF.38.D9	0.98205	0.908864	0.607271	0.7827	0.54558	0.573011
BF.38.D7	1.00869	1.0143	1.04392	1.03638	1.09783	1.12096	NM_000720
BF.38.C6	1.00272	0.986887	0.98285	0.932302	0.845503	0.876259	NM_024090
BF.38.C2	1.04079	0.958208	0.569088	0.761799	0.487214	0.496284
BF.38.C12	1.00657	0.962195	1.01843	1.02875	1.22618	1.44517	BU176833
BF.38.B12	1.0442	1.04421	1.17035	1.23872	1.59696	1.57993	AK093149
BF.38.B11	1.02717	1.23996	1.27453	1.46886	1.59365	1.80246
BF.38.A8	1.04334	1.0114	1.0222	1.01031	0.858219	0.754826	BC032034
BF.38.A12	0.9911	0.843012	0.938797	1.14519	1.15956	1.31771
BF.38.A10	1.02004	0.931247	0.56961	0.742807	0.501908	0.500901
BF.38.A1	1.09703	0.999503	0.75161	0.936964	0.639134	0.620085
BF.37.H8	0.950498	1.04611	1.0986	1.19221	1.67155	2.27946	NM_004982
BF.37.G7	1.04151	1.0478	1.19218	1.26625	1.69449	1.61549	NM_005244
BF.37.G12	0.998166	0.91135	0.642813	0.75906	0.587683	0.647563
BF.37.F8	1.02088	0.970428	1.01555	0.956425	1.19051	1.07997	NM_018723
BF.37.F5	0.996282	1.03841	1.09449	1.09074	1.30369	1.42246
BF.37.E8	1.09208	1.00386	1.06791	1.35292	1.80963	1.80674	NM_003323
BF.37.E4	1.04081	0.991704	1.04064	1.11994	1.36168	1.24594
BF.37.E11	1.03973	0.976116	1.05265	1.10891	1.24565	1.12671	NM_018056
BF.37.E10	1.02631	0.986915	1.18711	1.02737	1.36058	1.27182	NM_016006
BF.37.D5	0.982871	1.00688	0.674802	0.864124	0.727465	0.837085
BF.37.D10	0.979261	1.09161	1.2506	1.15992	1.65206	1.51702
BF.37.C9	1.063	0.987656	1.03794	1.09508	1.40982	1.51501	DKFZP586N2124
BF.37.C8	0.994409	0.993207	0.996797	1.0917	1.24278	1.15234
BF.37.C7	1.0732	0.978596	1.10837	1.10597	1.50124	1.37423
BF.37.C6	0.937064	0.956823	0.963098	1.14523	1.70187	2.06472	NM_144703
BF.37.C5	0.970982	0.956406	1.02829	1.01526	1.13449	1.17314
BF.37.C1	1.02385	1.04256	1.11634	1.04588	1.29619	1.08229	BG497113
BF.37.B5	0.995303	0.946467	1.02244	0.954325	1.23471	1.35271
BF.37.A6	1.03663	1.20625	1.24233	1.39755	1.48731	1.78835
BF.37.A12	1.00604	1.02265	1.07688	1.28887	1.44293	1.69352
BF.36.H8	0.963958	0.940827	0.654257	0.828742	0.69754	0.709812	NM_014611
BF.36.H7	1.15117	1.08124	1.21043	1.21413	1.65724	2.65108	AA188598
BF.36.H6	1.03119	1.09293	1.10866	1.1172	1.76066	1.73256
BF.36.H10	1.05772	1.10813	1.23272	1.40137	1.86676	2.11777	NM_001338
BF.36.G1	1.04717	1.02588	0.819189	0.935236	0.771064	0.820902
BF.36.F4	1.03939	0.993817	0.973202	1.0429	1.59683	1.40387
BF.36.F3	1.02166	0.923856	0.565627	0.786381	0.578053	0.677901
BF.36.F11	0.99099	0.890195	0.581928	0.708385	0.528728	0.51689
BF.36.E3	1.04407	0.996881	1.03935	1.03099	1.8298	1.8164	NM_003477
BF.36.E12	1.01176	1.02089	1.07667	1.08654	1.66013	1.24168
BF.36.C4	0.981991	0.987385	0.658394	0.833113	0.659501	0.710308
BF.36.C10	0.995991	0.949982	1.23764	1.16412	1.47514	1.28635
BF.36.B6	0.978463	0.971725	0.967663	0.981437	1.09055	0.974866
BF.36.B4	0.999234	0.844954	1.11709	1.41614	1.6384	1.89481
BF.36.B1	1.00194	1.0217	1.21566	1.35746	1.45997	1.5997	NM_001372
BF.36.A2	1.00759	1.11056	1.25761	1.57455	1.97816	2.02821	NM_019847
BF.36.A12	1.04631	1.01695	0.754193	0.873316	0.729156	0.786017	NM_000303
BF.36.A11	1.11804	1.07444	0.749619	0.894447	0.763962	0.838768
BF.35.H6	0.936301	0.984134	0.968934	0.880317	0.813016	0.807257	AA558851
BF.35.G3	1.06188	0.90326	0.562435	0.748838	0.449697	0.438088
BF.35.F8	1.00444	1.09033	0.554714	0.690175	0.539221	0.517511
BF.35.F2	0.99928	1.00449	0.650113	0.811144	0.689487	0.768798
BF.35.F12	1.06903	1.15809	1.42871	1.33539	1.98418	1.98606	NM_003319
BF.35.E5	1.02272	1.0403	0.803014	0.948618	0.82345	0.859766	NM_025083
BF.35.D7	1.01587	1.04858	1.11226	1.08424	1.33169	1.43371
BF.35.D6	1.04153	1.0942	0.983936	1.03051	0.863149	0.879429
BF.35.D1	1.01626	1.16448	1.23517	1.25032	1.45066	1.46538
BF.35.C1	1.0279	0.957892	0.654663	0.846751	0.557214	0.564005
BF.35.B9	1.02677	1.01383	1.16595	1.20806	1.91475	1.86707
BF.35.B7	0.984726	0.98951	0.658602	0.799648	0.652712	0.694487	NM_003795
BF.35.B6	0.965037	0.976204	0.770419	0.885751	0.741757	0.713377	AB006627
BF.35.B5	1.00073	0.975144	1.02121	1.0755	1.18189	1.23313
BF.35.B10	1.02301	1.13311	1.35676	1.46703	1.48046	1.66553
BF.35.B1	0.970417	0.927881	0.694885	0.856384	0.68959	0.732636
BF.35.A7	1.06616	1.06155	1.21201	1.26099	1.61895	1.68746
BF.35.A6	1.02026	1.05926	1.01321	1.02212	0.842345	0.906312	AK095792
BF.34.H6	1.02831	0.958248	0.714722	0.851236	0.773197	0.936551
BF.34.H1	1.0212	1.04307	1.18646	1.28151	1.49087	1.64429	NM_138284
BF.34.G7	1.07702	1.0684	1.25951	1.1782	1.46989	1.50578
BF.34.G3	0.988152	0.87795	0.439204	0.783782	0.383862	0.400512
BF.34.F8	1.02802	1.04273	0.895099	0.967279	0.873209	1.02911
BF.34.E3	1.02169	1.05774	1.21571	1.26295	1.50355	1.26088	NM_002078,NM_152532
BF.34.E10	0.957537	0.886015	0.6712	0.797603	0.629559	0.62754
BF.34.E1	1.05148	1.03208	0.876465	0.957082	0.840629	0.940231	NM_000989
BF.34.D9	1.00756	0.976443	1.04591	1.04104	1.28381	1.20406	AK095365
BF.34.D7	1.01062	1.003	1.07831	1.00357	1.16927	1.09404	NM_032936
BF.34.D1	0.963832	0.991373	1.07459	1.1337	1.15225	1.22339	NM_000602
BF.34.C8	1.02816	1.04564	1.08075	0.982648	0.859219	0.94158	NM_004902
BF.34.C3	1.05256	0.895785	1.07358	1.08982	1.36833	1.09196	NM_018279
BF.34.C2	0.991689	1.01259	0.737514	0.871715	0.776312	0.842056	NM_018449
BF.34.A9	1.01283	0.888857	0.739146	0.964233	0.70822	0.762971
BF.34.A6	0.966237	0.906484	0.546636	0.698388	0.494977	0.520006
BF.33.H5	1.00662	0.953762	0.549508	0.74469	0.509278	0.511703
BF.33.G2	1.02372	0.981113	1.02756	0.990577	1.70361	1.42569
BF.33.G1	1.09654	0.88865	0.648075	0.826948	0.55328	0.570336
BF.33.F8	0.999867	1.02169	0.703993	0.875801	0.658673	0.723633
BF.33.F3	1.02164	0.829777	0.620357	0.74837	0.704845	0.762457
BF.33.E12	1.00408	0.996824	0.668344	0.785328	0.656932	0.730062
BF.33.B7	1.05721	1.01732	0.725745	0.888165	0.807688	0.87715	NM_002399
BF.33.B11	0.993664	1.01301	1.0649	1.11316	1.38846	1.36571
BF.33.A8	1.02633	0.996063	0.753211	0.795285	0.773445	0.815639	AK074156
BF.33.A4	0.970819	0.907145	0.729292	0.845983	0.685755	0.690509
BF.33.A2	1.03322	0.963822	0.499819	0.888987	0.457291	0.433061
BF.33.A11	1.02677	0.959974	0.658501	0.837707	0.619718	0.591389
BF.32.H6	1.07229	0.947949	1.01574	0.969907	1.22149	1.24215
BF.32.H3	0.995648	1.06776	1.30832	1.49346	1.60331	1.42575	AI128357
BF.32.G9	0.981701	1.01069	1.15983	1.17677	1.89533	1.3778	NM_001115
BF.32.G8	1.04627	1.0546	0.75277	0.862265	0.781957	0.860863
BF.32.G7	1.20461	0.961492	0.902867	0.891437	1.435	1.26573
BF.32.G3	1.04614	1.0687	0.773785	0.905958	0.830757	0.876098
BF.32.F3	1.01454	1.00926	1.10843	1.05717	1.48946	2.26154
BF.32.F12	1.04312	1.07665	1.46809	1.44258	1.57811	1.8593	NM_018926
BF.32.E8	1.00051	1.0504	1.20188	1.19833	1.24689	1.27139	NM_144674
BF.32.E3	1.14848	0.932322	0.662367	0.889834	0.695876	0.807083	NM_007358
BF.32.D2	1.0099	0.972955	0.711098	0.830024	0.845734	0.970966	BC034564
BF.32.D12	1.05232	1.0048	0.668283	0.794255	0.571267	0.587491
BF.32.C3	1.0906	0.994445	0.640121	0.854662	0.643986	0.69412
BF.32.C11	0.98981	0.939293	0.698388	0.830393	0.685182	0.759312
BF.32.A12	0.977105	0.870582	0.647802	0.737178	0.570691	0.58901
BF.31.H3	0.985869	0.935385	0.961895	0.974856	1.31208	1.33608
BF.31.H2	0.984593	0.925975	1.0063	1.0942	1.64183	1.61773	AK098183
BF.31.H1	1.01067	0.982493	1.03553	1.00284	1.3083	1.32191	NM_024325
BF.31.F4	0.970353	0.948651	1.04777	1.15923	1.38911	1.57032
BF.31.F11	1.01285	0.933088	0.596966	0.760782	0.523473	0.559191
BF.31.F1	0.970674	0.868812	1.17569	1.17226	1.29543	1.56833
BF.31.E8	0.998394	0.966583	0.984845	0.921327	0.913837	0.88273	NM_153712
BF.31.E12	0.985525	0.900326	1.00104	1.07708	1.27857	1.48581	NM_007182
BF.31.D3	0.982252	0.959239	1.0001	0.986206	1.18754	1.18185	NM_012346
BF.31.D10	1.02014	1.12257	1.30258	1.41206	1.37586	1.57769
BF.31.B9	1.05676	1.01506	1.18511	1.21366	1.4145	1.78058	NM_000218
BF.31.B3	1.03577	0.886622	0.661842	0.7511	0.606231	0.731504
BF.31.B2	0.89584	0.910313	0.978417	1.08222	1.26029	1.43288
BF.31.A7	0.934337	0.91134	0.82906	0.89715	0.658623	0.670699	NM_015322
BF.31.A4	1.01906	0.980887	0.886768	1.02124	0.882596	0.924959
BF.30.H9	1.03586	1.02346	0.736074	0.809865	0.744753	0.842267	BM834105
BF.30.G9	1.01682	1.00476	1.12938	1.03246	1.23286	1.19545	NM_015380
BF.30.G6	1.09907	1.02447	0.622436	0.800433	0.628675	0.728227
BF.30.F7	1.00076	1.03362	1.05518	1.03076	1.47401	1.23272
BF.30.C3	0.981081	0.947158	1.05729	0.924074	1.10903	1.14807	BC038111
BF.30.B2	1.01173	0.903273	0.715306	0.783594	0.728615	0.732832	NM_133487
BF.30.B10	1.09194	1.01705	0.575382	0.725095	0.621238	0.827735
BF.30.A8	1.0447	0.835193	0.597292	0.737049	0.559244	0.596739
BF.30.A12	0.979918	0.817432	0.50032	0.746973	0.472205	0.535155
BF.30.A1	0.999333	0.907761	0.810629	0.952335	0.729084	0.776003
BF.3.G6	0.993908	0.96032	1.04473	1.02417	1.09414	1.00526	NM_145810
BF.3.E5	1.07787	1.079	1.47021	1.75666	1.68593	1.97376	NM_024800
BF.3.E10	1.00099	0.931998	0.653939	0.833671	0.575642	0.631505
BF.3.C6	1.07296	1.05213	0.940862	0.997527	0.794147	0.870142
BF.3.C2	0.991336	1.10141	1.20376	1.30757	1.38188	1.42719
BF.3.B11	1.02632	1.03834	1.15737	1.01509	1.26609	1.26904
BF.3.B10	1.00517	0.986933	1.34701	1.12096	1.47417	1.8175	BC037292
BF.3.A7	1.01723	0.912632	0.511608	0.711286	0.41849	0.419582
BF.3.A5	1.01061	0.870614	0.578548	0.700595	0.51777	0.531627
BF.3.A4	0.999834	0.901763	0.53566	0.718262	0.468149	0.48721
BF.3.A2	0.860559	0.980129	0.618241	0.789061	0.552343	0.565323	AK096400
BF.29.G11	0.988091	1.03145	1.06848	1.01154	1.22529	1.15717
BF.29.G1	1.08426	1.06357	0.76208	0.859568	0.776649	0.788917
BF.29.F3	0.989394	0.988393	1.06021	1.06462	1.19894	1.29025
BF.29.E4	1.04505	1.04816	0.88546	0.952272	0.815536	0.891004
BF.29.E3	1.12669	1.1369	0.876767	0.981298	0.925797	1.00232
BF.29.E12	1.04825	0.865314	0.424027	0.592137	0.359751	0.364382
BF.29.E1	1.00086	0.951327	0.736991	0.887211	0.743019	0.741402	NM_014664
BF.29.C8	0.988398	1.05947	1.20251	1.22043	1.35761	1.42951
BF.29.B8	0.996724	0.989078	0.960151	0.926248	0.917291	0.996682	BM564738
BF.29.B5	1.01	1.04093	1.08221	1.14494	1.31479	1.46367	NM_018836
BF.28.F8	0.95913	1.04416	1.03585	1.20772	1.40067	1.47779	NM_021807
BF.28.F11	1.04973	1.04347	0.664655	0.876466	0.67001	0.674199
BF.28.E3	0.99404	1.0309	1.30133	1.41819	1.62418	1.85255
BF.28.E12	0.991477	0.920874	1.04665	1.10271	1.93208	1.64339	NM_004412
BF.28.E11	0.974048	1.00725	1.02688	1.02905	1.28362	1.22744
BF.28.D4	1.01993	0.969031	0.784657	0.856062	0.791521	0.910343
BF.28.C10	1.05948	1.10981	1.17084	1.21498	1.36962	1.22276	NM_024734
BF.28.A5	1.10893	1.02302	1.09776	1.06207	1.38784	1.59634
BF.27.H7	1.08132	1.05893	1.14608	1.23928	1.53342	1.96734
BF.27.H5	1.04483	0.975433	1.15642	1.29756	1.83992	1.87346	H80315
BF.27.H10	1.07302	1.14973	1.29471	1.46583	2.03507	2.03421
BF.27.E8	1.00596	0.908719	0.620444	0.809379	0.551957	0.584071
BF.27.B8	1.00593	1.0122	1.04046	1.02496	1.47565	1.79306
BF.27.B12	0.960566	1.08124	0.732571	0.904802	0.618104	0.620184	BM564239
BF.26.G1	1.01846	1.01466	1.15389	1.17671	1.40911	1.73979
BF.26.F12	0.975758	0.985089	0.728765	0.959827	0.780515	0.863478
BF.26.E6	0.994334	0.963551	0.670406	0.887445	0.63931	0.694148
BF.26.E3	1.06752	1.02487	0.773837	0.882608	0.749252	0.837851
BF.26.D6	1.06318	1.03636	1.01495	0.927743	0.852448	0.932961
BF.26.C10	1.03683	0.82936	0.488179	0.778822	0.461731	0.451197
BF.26.B2	1.03372	1.01605	1.12941	1.10959	1.79688	1.95678
BF.26.B12	0.976799	0.935284	0.540602	0.781078	0.47523	0.465846
BF.26.A11	1.04521	1.04085	0.703758	0.740425	0.762159	0.84663
BF.25.H9	1.05622	1.20298	1.00627	1.08974	1.28932	1.17769	NM_002937
BF.25.H12	0.954086	1.00888	1.04621	1.0534	1.31966	1.33559	NM_004272
BF.25.H10	0.979264	0.963049	1.03166	1.0107	1.22701	1.27846
BF.25.G9	0.96747	0.96333	0.711897	0.75283	0.691233	0.829748	NM_033427
BF.25.G12	1.0478	1.00341	1.05605	1.16747	1.21785	1.2826	NM_014060
BF.25.F9	0.970641	1.06331	1.07774	1.13677	1.31906	1.59342
BF.25.F2	0.998629	1.06646	1.35696	1.49898	1.63249	1.98719	NM_003550
BF.25.F1	1.0262	1.05225	1.09993	1.14184	1.37279	1.3552	NM_024906
BF.25.E1	1.0322	1.10814	1.13425	1.14204	1.41417	1.5349	NM_000663
BF.25.A8	1.00378	0.910524	0.713307	0.836955	0.761674	0.848339
BF.25.A5	0.985957	0.981538	1.07086	1.01706	1.27095	1.42033	NM_016510
BF.24.H9	0.959992	1.00268	0.635826	0.796913	0.619414	0.666017
BF.24.G9	1.04789	1.07536	1.32084	1.4533	1.75726	2.06082	AI806215
BF.24.G10	0.92805	0.919772	0.680688	0.83905	0.644815	0.66349
BF.24.F8	1.18002	0.815079	0.533471	0.63195	0.500726	0.469445	NM_020235
BF.24.F5	1.00401	0.982829	1.10394	1.04844	1.30442	0.921722
BF.24.F3	1.03376	0.912664	0.555808	0.725031	0.490488	0.478359
BF.24.F12	0.91239	1.00823	0.756332	0.87383	0.736865	0.783981
BF.24.F1	1.0192	0.943345	0.698067	0.758298	0.755272	0.785634	NM_139177
BF.24.E4	0.981207	1.09901	0.998048	1.06727	0.920211	1.00732	NM_002589,NM_032456,NM_032457
BF.24.D8	0.900292	0.898755	0.648834	0.738136	0.705448	0.777365
BF.24.D4	0.962503	0.970209	0.982121	0.935578	1.60958	0.910064	NM_025009
BF.24.C3	1.03252	0.937976	1.25332	1.33792	2.46418	1.63558	NM_001285
BF.24.C1	1.09443	0.993724	0.644712	0.831774	0.732638	0.774464	NM_032844
BF.24.B7	1.02793	1.01398	0.730931	0.849094	0.766789	0.832903	NM_022445
BF.24.A7	1.00751	1.11946	1.15438	1.11606	1.34796	1.05746	NM_015913
BF.24.A5	1.10029	1.02218	0.765435	0.931427	0.833136	0.927607	D83781
BF.24.A4	0.997558	0.994912	0.980497	1.05002	1.28866	1.31164	NM_014272
BF.23.G6	0.948336	0.854721	0.539008	0.695069	0.476897	0.486546
BF.23.G4	1.02707	0.98572	1.00228	1.04158	1.21665	1.18356
BF.23.G1	1.01993	1.01636	1.11514	1.21819	2.58823	2.90422	NM_024513
BF.23.F2	1.00891	0.982703	0.990545	1.20074	1.6038	1.70485	BG426583
BF.23.E7	1.06861	1.04142	0.783698	0.941062	0.726422	0.728655	NM_017670
BF.23.E4	1.04361	0.902113	0.602089	0.786597	0.529991	0.549882
BF.23.C8	1.04739	1.07136	0.776095	0.962567	0.777642	0.849378
BF.23.B8	1.03993	0.909551	0.977935	1.07671	1.33293	1.45389	NM_024758
BF.23.A10	0.97775	1.03566	0.828095	0.972148	0.809397	0.828532	NM_006076
BF.22.H10	0.991625	1.00111	0.996327	1.04847	1.27217	1.29296
BF.22.G12	1.00024	0.862314	0.740603	0.836351	0.71698	0.753443
BF.22.G11	1.0921	1.03384	0.772791	0.905722	0.749922	0.77807	NM_012281
BF.22.F2	1.04087	1.01164	1.16206	1.06442	1.38064	1.65862	NM_003872
BF.22.E9	0.991877	1.02347	0.750141	0.822681	0.728364	0.752201	NM_017653
BF.22.E1	1.07153	1.03746	1.02042	0.993303	1.24272	1.40357	NM_152905
BF.22.D9	0.977118	0.916591	0.584881	0.740008	0.557593	0.569548
BF.22.D7	0.935812	0.982313	0.772592	0.842679	0.807499	0.895984
BF.22.C5	0.958935	0.828001	1.1011	1.22491	1.47668	1.64219	NM_015947
BF.22.B8	1.05381	1.06596	1.09487	1.04156	1.22454	1.19344
BF.22.B5	1.02578	1.06263	1.2158	1.26491	1.95853	1.96207	BM920467
BF.22.B2	0.980092	1.02423	0.771439	0.89007	0.88807	0.951195
BF.22.A9	1.03794	0.972304	0.64366	0.744929	0.517135	0.514144
BF.21.H8	1.05184	0.996638	0.705766	0.854252	0.633962	0.702114
BF.21.H11	0.988533	1.05091	1.03978	1.05306	1.54325	1.53909	NM_016569
BF.21.G9	0.982689	0.795284	0.408139	0.660279	0.340414	0.311189
BF.21.G10	0.996178	1.0027	1.10865	1.12816	1.48925	1.47973
BF.21.E8	1.0312	1.091	0.787781	1.00056	0.838559	0.936145	BC006361
BF.21.E7	1.02533	0.998842	1.10244	1.12151	1.49581	1.67095
BF.21.E6	0.958803	1.0444	1.04178	0.902389	0.883591	0.818573	NM_014049
BF.21.E2	1.03395	1.01766	1.15029	1.18117	1.36585	1.57889	BX102089
BF.21.D9	0.990826	0.984957	1.07784	1.02353	1.20969	1.15201	NM_153360
BF.21.D4	0.991878	0.985756	1.0397	1.07943	1.58737	1.41509	NM_005270
BF.21.D10	0.993084	0.975475	1.16247	1.18807	1.47308	1.86841	NM_004237
BF.21.C10	0.973344	0.872127	0.557976	0.716287	0.475302	0.44335
BF.21.B8	1.01445	0.909724	0.501835	0.726766	0.469957	0.451263
BF.21.B5	1.03399	0.885328	0.751343	0.797654	0.736318	0.620559	BG219891,AL707943
BF.21.B2	0.970409	0.877031	0.602034	0.759619	0.561613	0.591607
BF.21.B12	0.953496	0.897922	0.656946	0.789595	0.712822	0.861877	NM_018182
BF.21.B10	1.09492	0.999681	1.0056	1.10429	1.32647	1.37703	NM_003513
BF.21.B1	0.851131	0.871545	0.446928	0.533093	0.202773	0.193468	BF926328
BF.21.A9	0.99726	1.0168	0.988269	0.965118	0.877987	0.938629	NM_012117,NM_031157,NM_002136
BF.21.A12	1.06171	1.01227	0.846277	0.942438	0.857918	0.867477	NM_032333
BF.21.A1	0.988849	0.965801	0.743571	0.692432	0.577507	0.447419
BF.20.H7	1.0067	0.865927	0.484523	0.633268	0.367306	0.27231
BF.20.G11	0.975773	0.903918	1.05177	1.07621	1.25597	1.34353	NM_033655
BF.20.C9	1.0757	1.08378	1.25209	1.13424	1.25233	1.35479	NM_002413
BF.20.B9	1.00619	1.09486	1.2082	1.17829	1.40606	1.45805
BF.2.H4	0.999968	1.06358	1.33219	1.56817	1.6382	2.19854	NM_006009
BF.2.H3	1.01381	0.936848	0.799756	0.827587	0.782478	0.861521
BF.2.H1	1.04078	1.00843	0.575867	0.768615	0.505781	0.540392
BF.2.G9	1.03851	0.839634	0.692175	0.838865	0.582001	0.686052
BF.2.G7	0.984303	0.833087	0.592154	0.652039	0.494684	0.546136
BF.2.G12	1.01095	0.900266	0.610279	0.763492	0.503065	0.605169	NM_005520
BF.2.F5	1.03168	1.03473	1.31077	1.42046	1.81914	1.9122	NM_012091
BF.2.E2	1.01424	0.96706	1.07609	1.06677	1.15941	1.296	NM_005077
BF.2.D5	1.03499	0.981162	1.03861	1.1181	1.46771	1.17167	NM_144725
BF.2.C8	1.0073	0.921438	1.08091	1.26129	1.26453	1.41904
BF.2.B5	0.986819	0.965018	0.737265	0.872463	0.656856	0.708436
BF.2.B2	1.05143	0.949694	0.553396	0.74973	0.46926	0.499056
BF.2.A4	0.965633	0.882642	0.646987	0.753232	0.599376	0.624435
BF.2.A10	0.95557	0.890288	0.638792	0.789163	0.555614	0.578834
BF.19.G4	1.104	1.10666	0.873644	1.00627	0.820583	0.903575	NM_017829,NM_033070
BF.19.G10	1.01048	1.02099	1.1673	1.36118	1.43344	1.55713	BU679993
BF.19.F12	0.979605	0.959351	1.02638	1.24666	1.42294	1.67036	NM_018162
BF.19.E5	1.02069	0.98854	1.05967	1.10115	1.21541	1.32428	NM_017575
BF.19.C3	1.00086	0.953951	1.05368	1.00444	1.23505	1.42824
BF.19.C1	1.02114	1.03255	1.12995	1.16767	1.31513	1.38782	NM_019057
BF.19.A4	0.976662	0.792668	0.856567	0.924118	1.03821	0.796326
BF.18.H12	1.02015	1.03582	1.09519	1.10501	1.43947	1.38457
BF.18.G5	1.07622	1.02769	1.25372	1.09786	2.0434	2.02562
BF.18.F8	1.07116	1.0778	1.08241	1.22255	1.91728	2.20523	NM_030666
BF.18.E8	1.03184	1.23585	1.46471	1.65231	1.83991	1.92108
BF.18.D6	1.17251	1.01646	1.20772	1.19293	1.89244	2.11773
BF.18.D4	0.99524	0.969858	1.06718	1.13376	1.30529	1.37061
BF.18.C5	0.998887	0.997708	1.12324	1.25146	1.35524	1.461
BF.18.C11	1.03954	1.02677	0.723986	0.821508	0.759218	0.83028	NM_012473
BF.18.B9	1.00194	1.00188	1.05764	1.03829	1.1634	1.04986
BF.18.B5	1.02604	0.918322	0.584772	0.759562	0.516175	0.537298
BF.18.B4	0.956479	0.898884	0.735159	0.825716	0.718412	0.832651
BF.18.B3	1.02513	1.04727	0.727406	0.845553	0.70231	0.709689
BF.17.G6	0.946936	0.908117	0.725713	0.764719	0.626629	0.617272
BF.17.G4	0.922913	0.802494	0.469621	0.653931	0.392144	0.373058
BF.17.G12	0.939877	0.876892	1.00691	1.12919	1.64271	1.56192	NM_025144
BF.17.F4	1.02719	0.99126	0.975553	0.989387	1.30754	1.26782	AK074371
BF.17.F3	1.05645	1.02104	0.944887	0.88244	0.852644	0.788316	NM_000036
BF.17.E3	0.994049	0.991986	0.759111	0.856351	0.762495	0.801424
BF.17.C9	1.02205	0.923953	0.663192	0.838912	0.591299	0.62523
BF.17.A9	1.01256	0.889796	0.483295	0.56386	0.343498	0.308734	NM_004745
BF.17.A8	0.936765	0.996672	0.959508	0.927338	0.869361	0.907686
BF.17.A3	1.00661	1.03692	1.0146	0.96882	0.911142	0.942183	BC031790
BF.17.A2	1.03783	1.04144	1.20343	1.3304	1.62685	1.95887	NM_005934
BF.16.H9	0.989324	1.01571	0.881522	0.800282	0.467198	0.440264	AL833549
BF.16.H7	0.950047	0.916984	0.561135	0.60541	0.450453	0.650408
BF.16.H5	1.02836	0.967397	0.666854	0.805182	0.551541	0.656944
BF.16.H1	0.962945	1.04298	0.779628	0.82228	0.62993	0.532986
BF.16.G5	1.01849	1.0347	0.938276	0.934664	0.846794	0.891124
BF.16.G4	0.907736	0.91822	0.503721	0.72039	0.43391	0.49777
BF.16.G12	0.995655	0.93676	0.731658	0.864352	0.586048	0.605865
BF.16.F4	0.986758	0.929033	0.575619	0.751979	0.497932	0.524186
BF.16.F3	0.912069	0.94785	0.896294	0.891053	0.701369	0.84253
BF.16.E6	0.976762	0.950218	0.610202	0.764585	0.501665	0.50759	NM_006621
BF.16.E4	0.961612	0.92885	0.788861	0.926343	0.749805	0.84551
BF.16.D5	1.00739	0.971582	0.833427	0.871755	0.729924	0.647428
BF.16.D1	0.961889	0.844176	0.774714	0.822179	0.571852	0.521952	NM_152644
BF.16.C7	0.968123	1.00723	0.685021	0.781744	0.444377	0.565311
BF.16.C3	1.04169	1.06008	1.03647	1.07989	0.925213	1.00228
BF.16.C12	0.999896	0.837349	0.573892	0.698599	0.523183	0.566831
BF.16.C1	1.02879	0.98612	0.829757	0.874804	0.694382	0.732602	NM_000578
BF.16.B2	0.989647	1.02046	1.15284	1.10201	1.3661	1.34426	BC035899
BF.15.H4	0.968409	1.00958	0.635171	0.780636	0.587176	0.633321
BF.15.E6	1.1183	1.08897	0.617204	1.0163	0.564197	0.553526
BF.15.E10	1.01282	1.0112	1.00117	1.06114	1.81157	2.06614	NM_001303
BF.15.D6	0.697159	0.910663	0.405465	0.745831	0.316932	0.315468
BF.15.D5	1.07899	1.17053	0.878277	1.04694	0.659353	0.538957	NM_014795
BF.15.D12	0.974606	0.952179	0.998879	1.0909	1.33577	1.22106
BF.15.C2	1.03655	0.995558	0.84059	0.875828	0.820847	0.847675	NM_032571,NM_152939
BF.15.C1	1.11737	0.923774	0.626948	0.684225	0.611868	0.691025
BF.15.B3	1.03965	0.988529	0.525072	0.564809	0.26092	0.195781
BF.15.A9	1.04426	1.0642	0.688883	0.834948	0.682418	0.680375
BF.15.A6	0.992522	0.963743	1.04112	0.942346	0.846244	0.840327
BF.14.H1	0.932834	0.817872	0.623032	0.716994	0.543395	0.595876	NM_015446
BF.14.G5	0.975538	1.02275	1.05035	1.18131	1.5133	1.36091
BF.14.D2	0.944229	0.93568	0.967511	1.07525	1.93016	2.2153
BF.14.C10	0.992664	0.862489	0.592758	0.710374	0.528135	0.511472
BF.14.B6	1.00725	1.03751	1.13147	1.14395	1.89667	1.97518	NM_015600
BF.14.B4	1.02814	1.0481	1.11187	1.15309	1.5847	1.82218	NM_019061
BF.14.B2	0.995428	0.934593	1.12761	1.02229	1.4265	1.63109	NM_014634
BF.14.A9	1.00173	0.972787	1.0282	1.0312	1.33276	1.51268
BF.13.G2	1.01106	1.00662	0.926786	0.87526	0.836061	0.840515	NM_024801
BF.13.E6	1.04017	0.968205	1.01826	1.23254	1.91804	1.98737
BF.13.D12	1.0158	0.907856	0.759289	0.858282	0.771164	0.854342
BF.13.C2	1.09296	0.967625	0.578295	0.792727	0.506342	0.518922
BF.13.C1	0.965012	0.910346	1.08308	1.1408	1.41136	1.58456	AI809495
BF.13.B9	0.994876	1.00844	0.996817	1.00767	1.34512	1.52783	NM_001380
BF.13.B8	0.978171	1.02037	1.01643	1.14194	1.44787	1.55662	BC007540
BF.13.B7	1.07373	1.03277	0.680378	0.850594	0.688705	0.687955	AK093416
BF.13.A9	0.944498	0.963842	0.901999	0.864461	0.783807	0.867955	NM_018951,NM_153715
BF.13.A7	0.992247	0.964062	0.723771	0.986909	0.605953	0.569871
BF.13.A5	1.02601	0.964578	1.1278	1.11622	1.87573	1.86334
BF.13.A2	0.98205	0.923466	0.636518	0.744552	0.565342	0.545003
BF.12.H2	1.00056	0.931615	0.770119	0.891249	0.692354	0.631904	NM_032836
BF.12.H1	1.04299	0.958082	1.11025	1.09562	1.20897	1.12783	NM_002509
BF.12.G2	1.01141	0.951367	0.632074	0.774882	0.569651	0.613963
BF.12.G12	0.976601	0.897883	0.595412	0.77632	0.53392	0.515707
BF.12.F6	0.978943	1.02318	0.739056	0.876058	0.752585	0.847416
BF.12.E3	0.98826	0.931257	0.970592	0.954921	1.36579	1.25637	NM_001637
BF.12.E11	1.00331	1.0147	0.900325	0.901943	0.859006	0.849984	NM_014398
BF.12.E1	0.999761	1.00051	1.06969	1.15035	1.29302	1.62377	NM_004393
BF.12.D11	1.02162	1.03557	0.718326	0.908613	0.718616	0.803989
BF.12.B4	0.966765	0.960092	0.646248	0.78686	0.610129	0.668643
BF.12.B3	0.988575	0.978236	1.02447	0.996844	1.14652	1.195	NM_001380
BF.12.B2	0.993416	1.16301	1.25572	1.45193	1.43588	1.54612	AA580630
BF.12.B1	0.953779	0.876947	0.819694	0.751185	0.742015	0.643658	NM_005087
BF.12.A3	1.037	0.921547	0.959139	1.02496	1.39964	1.40283
BF.11.H9	1.0499	1.09216	1.1333	1.24088	1.84204	1.52505	NM_032269
BF.11.H1	1.00694	1.03647	1.09865	1.07078	1.47738	1.50702	AA136813
BF.11.G8	1.01367	0.895939	0.561173	0.673744	0.472645	0.484767
BF.11.G7	1.03893	1.12754	0.870181	0.931499	0.825375	0.862327	NM_152697
BF.11.G2	1.0009	0.90029	0.921534	0.918861	1.7169	1.19594	AF171055
BF.11.E7	1.01607	1.02612	0.990789	0.945007	0.865229	0.862367	NM_152315
BF.11.E4	1.01603	0.952417	0.668992	0.71727	0.701621	0.717027
BF.11.E12	1.0325	0.860195	0.549758	0.871148	0.593843	0.586822
BF.11.E11	0.992653	0.900459	0.600739	0.760153	0.522127	0.500796
BF.11.D7	1.09738	0.997131	1.44403	1.64669	2.49151	4.37202	NM_014398
BF.11.D3	1.11201	1.02978	0.725609	0.903466	0.736367	0.709719
BF.11.C5	0.970243	0.94438	0.714424	0.777235	0.638372	0.636912
BF.11.B8	0.982829	1.1196	1.33798	1.41769	1.65849	1.59093
BF.11.B1	0.986656	0.920162	0.964061	1.14298	1.5793	1.64571
BF.11.A6	1.04625	0.858366	0.572165	0.770099	0.40979	0.404024
BF.11.A10	0.9665	0.904452	0.494766	0.680206	0.422292	0.415496
BF.10.H12	0.917229	0.996874	0.670677	0.780482	0.667722	0.762818	AK091591
BF.10.H11	1.06142	1.03072	0.721019	0.847104	0.700632	0.756707
BF.10.H10	0.964813	1.11398	0.86768	1.02116	0.786293	0.79572	NM_005166
BF.10.G9	0.941129	0.871789	0.584507	0.724789	0.609655	0.614682	NM_139246
BF.10.G12	0.980291	0.986585	0.75683	0.815564	0.658621	0.624731	NM_024700
BF.10.G11	1.01556	0.920032	0.649167	0.839767	0.578232	0.543777
BF.10.G10	1.01925	0.968022	0.696621	0.843834	0.639204	0.644462
BF.10.G1	0.913215	0.891209	0.820316	0.697341	0.606588	0.583577	AL832329
BF.10.F6	0.910565	0.950159	0.517873	0.842903	0.52374	0.506945
BF.10.F5	0.981991	0.918323	0.620259	0.771959	0.566203	0.597447
BF.10.F2	0.9194	0.970017	0.666087	0.793166	0.631725	0.68559
BF.10.F12	0.945977	0.938126	0.723851	0.744974	0.658473	0.693861
BF.10.F11	0.925038	0.922407	0.709274	0.739021	0.638843	0.626723	NM_020180
BF.10.F1	1.00164	0.900582	0.521468	0.710655	0.483304	0.470989
BF.10.D6	1.03539	0.980904	1.03766	1.15619	1.58905	1.23145	NM_000189
BF.10.D4	0.982458	0.967696	1.07559	1.36518	2.09697	2.3268	NM_016376
BF.10.C9	0.962839	0.962406	0.507699	0.679944	0.46717	0.537523
BF.10.C7	1.0082	1.01	1.22783	1.25448	1.44281	1.50482	NM_000217
BF.10.C6	0.973649	1.00603	0.690256	0.915263	0.599854	0.645762	AL040585
BF.10.C11	1.01723	0.880323	0.75485	0.825269	0.635117	0.572978	NM_004419
BF.10.B3	1.03371	1.12324	1.3516	1.49437	2.25812	1.98874
BF.10.A8	0.990623	1.07915	0.816049	0.831158	0.76113	0.82316
BF.10.A7	1.02021	1.01782	0.704546	0.842473	0.659069	0.709202
BF.10.A5	1.09149	1.01926	0.876439	0.851757	0.772029	0.749918	NM_003728
BF.10.A3	1.00584	0.988972	0.667667	0.806207	0.622096	0.667659	NM_153485
BF.1.H2	1.01615	0.944655	1.01204	0.918058	1.25034	0.829102
BF.1.G7	0.956821	0.94762	0.64888	0.751077	0.626757	0.647868	NM_002880
BF.1.G12	1.01527	0.919423	0.711011	0.784142	0.606858	0.662018	NM_004081
BF.1.G10	1.03103	1.00767	1.0488	0.994449	1.23829	1.51061	AA352505
BF.1.G1	1.14979	0.988023	1.36096	1.88821	2.72276	2.14451	NM_018289
BF.1.F9	1.02248	1.08883	1.12814	1.09413	1.5109	1.35023
BF.1.F8	1.01749	1.10473	0.750439	0.906598	0.693407	0.694195
BF.1.E8	1.00138	1.03064	1.07322	1.09399	1.42218	1.05999	NM_024906
BF.1.E5	1.02798	0.985203	0.639155	0.763947	0.519057	0.515947
BF.1.E4	1.00581	1.0787	0.794099	0.92231	0.825299	0.811286	NM_018427
BF.1.E3	0.996152	1.00931	0.76346	0.837833	0.698623	0.687823	NM_014071
BF.1.D8	1.0115	0.921181	0.767473	0.840592	0.728178	0.796803
BF.1.D2	0.966835	0.942876	0.970698	0.92018	1.11833	1.05835	NM_003382
BF.1.C6	0.965502	0.933042	1.02263	0.904115	1.09786	0.969647	NM_001058
BF.1.C3	1.08844	1.03053	0.492056	0.872551	0.463769	0.448568
BF.1.C1	0.942218	0.818843	0.75462	0.743036	0.665557	0.662124
BF.1.B10	0.948996	0.880176	0.471749	0.673176	0.450794	0.504575
